# Supplementary material for: Genome-wide association and multi-trait analyses characterize the common genetic architecture of heart failure
Source: Nat Commun. 2022 Nov 14;13:6914. doi: 10.1038/s41467-022-34216-6 (PMC9663424; doi:10.1038/s41467-022-34216-6)
Supplement: Supplementary file 3 — Supplementary Data 1-18 [file 41467_2022_34216_MOESM3_ESM.xlsx]

## Sheet: Table of Contents
Supplementary Data	Title	Description
1	Cohorts	Sample sizes of contributing cohorts
2	HF Loci	47 loci (r2 < 0.1, distance = 500kb) that reached the genome-wide significance (GWS) threshold (p < 5 x 10-8) for association with HF after fixed-effects meta analysis and present in at least 2 studies; loci were annoted with VEP to identify the nearest gene
3	HF Replication	Replication of the 47 loci identified in the discovery phase was performed in the VA Million Veteran Program and Mass General Brigham Biobank. MVP and MGB summary statistics were available at 44/47 loci, and were combined using fixed-effects meta-analysis. The exact binomial test was performed to evaluate for concordant direction of effect, with p < 0.05 considered significant. In a combined disc…
4	HF pheWAS	Associations between lead HF loci and traits estimated by GWAS in the MRC-IEU OpenGWAS Project database. No adjustment was made for multiple comparisons.
5	HF Risk Factors	Associations between lead HF loci and cardiometabolic risk factors for HF estimated by GWAS. ".exposure" columns refer to HF, while ".outcome" columns refer to each risk factor. Unadjusted p-values are listed.
6	LD Score Regression	Cross-trait LD Score Regression results for genetic correlation analysis of HF and cardiac imaging traits. Unadjusted p-values are listed. Correlations meeting a Bonferroni adjustment for mulitiple testing are noted in Figure 4A.
7	Multi-trait GWAS Loci	GenomicSEM output for 61 lead loci identified in multi-trait GWAS of HF and cardiac MRI traits; annotation was performed with VEP to identify the nearest genet at each locus
8	Multi-trait GWAS GWS variants	GenomicSEM output for all genome-wide significant (p < 5e-8) variants in each multi-trait (MTAG, N-GWAMA, common factor) GWAS of HF and cardiac MRI traits across 3 models (HF + MRI parameters unindexed for body surface area; HF + MRI parameters indexed for body surface area; and HF + both indexed and unindexed MRI parameters); annotation was performed with VEP to identify the nearest genet at eac…
9	Multi-trait colocalization	Results of HyPrColoc, which used colocalization to evaluated shared risk variants across HF and cardiac MRI traits at each lead locus from the multi-trait GWAS. Loci with evidence of colocalization (PrPa > 0.25) are presented.
10	Multi-trait pheWAS	The lead SNP at novel locus in the multi-trait GWAS were queried in the Open GWAS Project database of 34,513 GWAS to identify other traits associated with these loci. These results were reviewed qualitatively and no adjustment was made for multiple comparisons.
11	LDSC-SEG results	Three enrichment analyses using LDSC-SEG were performed to test associations with NGWAMA loci and gene expression, chromatin marks, and cardiac-specific cell-types. FDR was applied across each analysis to account for multiple comparisons.
12	HF-MAGNet colocalization	Results of colocalization between genetic variants associated with heart failure and gene expression from healthy/failing hearts from the MAGNet consortium
13	eQTL TWAS Results	Highly prioritized gene-tissue pairs from TWAS (S-prediXcan) of gene expression in metabolically active tissues and HF (gene-tissue pairs with Bonferroni p < 0.05)
14	sQTL TWAS Results	Highly prioritized gene-tissue pairs from TWAS (S-prediXcan) of gene splicing events in metabolically active tissues and HF (gene-splicing pairs with Bonferroni p < 0.05)
15	Gene Expression Profiling Results	Differential gene expression for the 66 genes prioritized in the TWAS analysis was assessed in MAGnet. Bonferroni adjustment was performed to account for multiple comparisons.
16	TWAS Cellular Components	Results of enrichment testing of TWAS prioritized genes using GO Cellular components with ShinyGO v0.75
17	TWAS Biologial Processes	Results of enrichment testing of TWAS prioritized genes using GO Biological processes with ShinyGO v0.75
18	pQTL Mendelian Randomization Results	Mendelian randomization was performed to evaluate the association of circulating proteins with risk of heart failure and cardiac imaging parameters. Wald ratio MR was performed when a single genetic instrument was available, and inverse-variance weighting was used to combine effects when multiple genetic instruments were available. The false discovery rate was controlled at 5% to account for mult…

## Sheet: Supplementary Data 1
	Cases	Controls	Sample Size	Effective Sample Size
AFR
BIOME	952	5503	6455	3246
EMERGE	2607	7208	9815	7658
PMBB	2232	8172	10404	7013
AMR
BIOME-GBMI	747	9265	10012	2765
UCLA-GBMI	423	3952	4375	1528
EAS
BBJ-GBMI	10540	168186	178726	39674
CKB-GBMI	1981	74921	76902	7720
UCLA-GBMI	144	2156	2300	540
EUR
BIOME	1299	8090	9389	4477
DISCOVEHR	2811	66572	69383	10788
EMERGE	14065	48714	62779	43656
FINNGEN	23397	194811	218208	83553
HERMES	47309	930014	977323	180076
PMBB	6643	22767	29410	20570
Total	115150	1550331	1665481	413264

## Sheet: Supplementary Data 2
chromosome	position	marker_name	allele1	allele2	freq1	freq_se	effect	std_err	p_value	direction	het_i_sq	het_chi_sq	het_df	het_p_val	n	rsid	studies	Location	HF	Feature	Feature_type	Consequence	cDNA_position	CDS_position	Protein_position	Amino_acids	Codons	Existing_variation	IMPACT	DISTANCE	STRAND	FLAGS	NEAREST
12	115555530	12:115555530:T:C	T	C	0.3693	0.0485	-0.0306	0.0052	4.125e-09	+-----+----	58.2	23.913	10	0.007834	1652210	rs35432	11		-	-	-	intergenic_variant	-	-	-	-	-	-	MODIFIER	-	-	-	RP11-116D17.1
18	21154024	18:21154024:A:G	A	G	0.657	0.0649	-0.0319	0.0056	1.129e-08	------+++--	0.9	10.094	10	0.4323	1650220	rs1788826	11		ENSG00000141458	ENST00000269228	Transcript	intron_variant	-	-	-	-	-	-	MODIFIER	-	-1	-	NPC1
16	73006574	16:73006574:C:T	T	C	0.7835	0.1168	-0.0409	0.0066	6.697e-10	+--------+-	10.9	11.221	10	0.3406	1650200	rs12325072	11		ENSG00000140836	ENST00000268489	Transcript	intron_variant	-	-	-	-	-	-	MODIFIER	-	-1	-	ZFHX3
9	22025493	9:22025493:A:G	A	G	0.39	0.0886	0.0287	0.0052	3.902e-08	+++++++--++	48.3	19.343	10	0.03612	1650190	rs10738604	11		ENSG00000240498	ENST00000428597	Transcript	intron_variant,non_coding_transcript_variant	-	-	-	-	-	-	MODIFIER	-	1	-	CDKN2B
9	22102165	9:22102165:T:C	T	C	0.5056	0.0829	0.0431	0.005	1.022e-17	-++++++++++	57.1	23.288	10	0.009731	1650100	rs7859727	11		ENSG00000240498	ENST00000428597	Transcript	intron_variant,non_coding_transcript_variant	-	-	-	-	-	-	MODIFIER	-	1	-	CDKN2B
4	111628628	4:111628628:A:G	A	G	0.6259	0.0903	-0.0347	0.0052	2.951e-11	-----+--+--	9.6	11.059	10	0.3529	1649150	rs981150	11		-	-	-	intergenic_variant	-	-	-	-	-	-	MODIFIER	-	-	-	PITX2
4	111709004	4:111709004:G:T	T	G	0.7767	0.1462	-0.0829	0.0067	2.826e-35	------++---	45.7	18.424	10	0.04823	1649150	rs1906592	11		-	-	-	intergenic_variant	-	-	-	-	-	-	MODIFIER	-	-	-	PITX2
6	22571414	6:22571414:G:C	C	G	0.6969	0.0504	-0.0317	0.0054	6.027e-09	-+---------	15.4	11.82	10	0.2973	1649150	rs3734214	11		ENSG00000112273	ENST00000510882	Transcript	3_prime_UTR_variant	1556	-	-	-	-	-	MODIFIER	-	1	-	HDGFL1
16	53848561	16:53848561:G:A	A	G	0.3692	0.0573	-0.0341	0.0054	3.149e-10	------+-+--	14	11.634	10	0.3103	1648370	rs1861867	11		ENSG00000140718	ENST00000471389	Transcript	intron_variant	-	-	-	-	-	-	MODIFIER	-	1	-	FTO
6	36633069	6:36633069:G:A	A	G	0.3342	0.0295	-0.0539	0.0053	2.505e-24	+----------	32.3	14.762	10	0.141	1647160	rs4713999	11		-	-	-	intergenic_variant	-	-	-	-	-	-	MODIFIER	-	-	-	CDKN1A
9	136151806	9:136151806:C:T	T	C	0.7808	0.0225	-0.0503	0.006	5.917e-17	------++---	22.5	12.905	10	0.229	1646970	rs600038	11		ENSG00000175164	ENST00000453660	Transcript	upstream_gene_variant	-	-	-	-	-	-	MODIFIER	1189	-1	-	SURF6
10	75417249	10:75417249:C:G	C	G	0.2468	0.1428	-0.0467	0.0063	1.817e-13	-----------	0	8.819	10	0.5494	1646970	rs4746140	11		ENSG00000166317	ENST00000394810	Transcript	upstream_gene_variant	-	-	-	-	-	-	MODIFIER	1419	-1	-	SYNPO2L
16	53806453	16:53806453:G:A	A	G	0.611	0.0811	-0.0527	0.0053	1.324e-23	------++---	0.3	10.034	10	0.4375	1644880	rs56094641	11		ENSG00000140718	ENST00000471389	Transcript	intron_variant	-	-	-	-	-	-	MODIFIER	-	1	-	FTO
1	16347534	1:16347534:G:A	A	G	0.3047	0.0368	-0.0337	0.0058	6.564e-09	-----------	29.5	14.175	10	0.1652	1643900	rs28579893	11		ENSG00000186510	ENST00000331433	Transcript	upstream_gene_variant	-	-	-	-	-	-	MODIFIER	1013	1	-	CLCNKA
6	79345249	6:79345249:G:A	A	G	0.6718	0.0337	-0.0308	0.0053	7.246e-09	------++++-	0	9.372	10	0.4972	1643890	rs9361413	11		-	-	-	intergenic_variant	-	-	-	-	-	-	MODIFIER	-	-	-	IRAK1BP1
7	92264993	7:92264993:C:T	T	C	0.7447	0.0482	0.0321	0.0059	4.504e-08	-++++++++++	0	9.082	10	0.5243	1643870	rs2282979	11		ENSG00000105810	ENST00000265734	Transcript	intron_variant	-	-	-	-	-	-	MODIFIER	-	-1	-	FAM133B
2	37147975	2:37147975:G:T	T	G	0.4954	0.0679	0.0311	0.005	5.937e-10	+++++++++++	27.6	13.809	10	0.1819	1643860	rs7605601	11		ENSG00000115808	ENST00000263918	Transcript	intron_variant	-	-	-	-	-	-	MODIFIER	-	-1	-	STRN
14	35347512	14:35347512:G:T	T	G	0.5361	0.0842	0.0281	0.0051	3.591e-08	+++++++++--	21.5	12.732	10	0.2391	1643850	rs1712355	11		ENSG00000198604	ENST00000360310	Transcript	upstream_gene_variant	-	-	-	-	-	-	MODIFIER	2659	-1	-	BAZ1A
4	111764972	4:111764972:C:A	A	C	0.5631	0.0631	0.0348	0.0051	7.241e-12	+++++++-+++	0	6.981	10	0.7272	1643840	rs7680240	11		-	-	-	intergenic_variant	-	-	-	-	-	-	MODIFIER	-	-	-	PITX2
17	2203453	17:2203453:G:A	A	G	0.3763	0.064	0.0321	0.0052	6.729e-10	+++++++++++	7.6	10.822	10	0.3716	1641880	rs216193	11		ENSG00000070366	ENST00000263073	Transcript	synonymous_variant	645	594	198	A	gcT/gcC	-	LOW	-	-1	-	SRR
4	45186139	4:45186139:A:G	A	G	0.4148	0.0593	0.0376	0.0051	1.9e-13	-+++++-++++	0	7.585	10	0.6693	1641820	rs10938398	11		-	-	-	intergenic_variant	-	-	-	-	-	-	MODIFIER	-	-	-	GNPDA2
5	137012171	5:137012171:A:G	A	G	0.2219	0.0423	-0.0355	0.0063	1.759e-08	-+----+--+-	6.5	10.693	10	0.3819	1641570	rs11745324	11		ENSG00000146021	ENST00000309755	Transcript	intron_variant	-	-	-	-	-	-	MODIFIER	-	-1	-	KLHL3
18	57766512	18:57766512:G:A	A	G	0.7716	0.0295	-0.0337	0.006	1.745e-08	+--------+-	19.8	12.461	10	0.2554	1640910	rs1539952	11		-	-	-	intergenic_variant	-	-	-	-	-	-	MODIFIER	-	-	-	PMAIP1
2	630075	2:630075:T:C	T	C	0.8362	0.0253	0.0388	0.0069	2.346e-08	?+++++?++?+	20.9	8.849	7	0.2637	1609360	rs73139123	8		-	-	-	intergenic_variant	-	-	-	-	-	-	MODIFIER	-	-	-	TMEM18
7	74134911	7:74134911:C:T	T	C	0.8574	0.0322	-0.049	0.008	8.009e-10	+--------?-	0	6.569	9	0.6819	1603160	rs35005436	10		ENSG00000077809	ENST00000324896	Transcript	intron_variant	-	-	-	-	-	-	MODIFIER	-	1	-	GTF2I
11	43633645	11:43633645:A:C	A	C	0.4129	0.0668	-0.0312	0.0055	1.457e-08	-+-----++--	15.1	11.783	10	0.2998	1473390	rs7936836	11		ENSG00000149084	ENST00000532864	Transcript	intron_variant,non_coding_transcript_variant	-	-	-	-	-	-	MODIFIER	-	1	-	HSD17B12
10	121426884	10:121426884:T:C	T	C	0.2152	0.0218	-0.0406	0.0067	1.066e-09	------+++-?	1.7	9.152	9	0.4234	1394260	rs17617337	10		ENSG00000151929	ENST00000369085	Transcript	intron_variant	-	-	-	-	-	-	MODIFIER	-	1	-	BAG3
12	112610714	12:112610714:A:G	A	G	0.4012	0.0486	0.0373	0.0056	3.439e-11	--+++++--+?	25.2	12.036	9	0.2113	1386880	rs11066188	10		ENSG00000173064	ENST00000550722	Transcript	intron_variant	-	-	-	-	-	-	MODIFIER	-	-1	-	HECTD4
6	161005610	6:161005610:T:C	T	C	0.064	0.0109	0.0932	0.0113	1.63e-16	-+++++++--?	51.7	18.622	9	0.0286	1383980	rs55730499	10		ENSG00000198670	ENST00000447678	Transcript	intron_variant	-	-	-	-	-	-	MODIFIER	-	-1	-	LPA
12	111833788	12:111833788:A:G	A	G	0.5505	0.0624	-0.0418	0.0056	8.769e-14	++-----++-?	24.8	11.971	9	0.2149	1381440	rs10774624	10		ENSG00000257595	ENST00000552663	Transcript	intron_variant,non_coding_transcript_variant	-	-	-	-	-	-	MODIFIER	-	1	-	SH2B3
1	50975227	1:50975227:A:T	A	T	0.0215	0.0031	0.1072	0.0192	2.511e-08	++++++??-+?	2.6	7.187	7	0.4097	1364970	rs116626164	8		ENSG00000185104	ENST00000396153	Transcript	intron_variant	-	-	-	-	-	-	MODIFIER	-	-1	-	DMRTA2
17	76798155	17:76798155:T:C	T	C	0.5354	0.0565	-0.0353	0.0055	1.115e-10	?-----?++??	0	5.585	6	0.4712	1358800	rs2306527	7		ENSG00000055483	ENST00000542802	Transcript	intron_variant	-	-	-	-	-	-	MODIFIER	-	-1	-	USP36
7	143813353	7:143813353:A:C	A	C	0.0304	0.0099	0.0998	0.0175	1.302e-08	++++++??+-?	14.3	8.168	7	0.318	1317110	rs117540300	8		ENSG00000239981	ENST00000463814	Transcript	downstream_gene_variant	-	-	-	-	-	-	MODIFIER	2201	-1	-	OR2A2
7	75061769	7:75061769:G:C	C	G	0.7797	0.0517	-0.0399	0.0071	1.716e-08	?-----?--??	0	5.806	6	0.4453	1309010	rs6944634	7		ENSG00000135213	ENST00000453279	Transcript	intron_variant	-	-	-	-	-	-	MODIFIER	-	-1	-	POM121C
4	111848270	4:111848270:A:G	A	G	0.0447	0.0159	0.0953	0.0154	6.798e-10	-+++++??+??	0	5.357	6	0.4989	1297160	rs17513625	7		-	-	-	intergenic_variant	-	-	-	-	-	-	MODIFIER	-	-	-	PITX2
10	18514999	10:18514999:A:G	A	G	0.6722	0.1291	-0.033	0.0059	1.816e-08	-------+---	1.3	10.131	10	0.4291	1279190	rs1757223	11		ENSG00000165995	ENST00000324631	Transcript	intron_variant	-	-	-	-	-	-	MODIFIER	-	1	-	CACNB2
18	31255918	18:31255918:G:A	A	G	0.5211	0.1159	-0.0305	0.0055	2.992e-08	--------+--	0	8.209	10	0.6085	1277100	rs34728432	11		ENSG00000141431	ENST00000269197	Transcript	intron_variant	-	-	-	-	-	-	MODIFIER	-	1	-	ASXL3
4	111586978	4:111586978:A:T	A	T	0.6207	0.0737	-0.0313	0.0055	1.417e-08	------++---	0	7.187	10	0.7077	1276140	rs1823290	11		-	-	-	intergenic_variant	-	-	-	-	-	-	MODIFIER	-	-	-	PITX2
2	86764004	2:86764004:T:C	T	C	0.7007	0.0257	-0.035	0.0062	1.557e-08	-----------	0	7.713	10	0.6569	1092100	rs4832298	11		ENSG00000115561	ENST00000439940	Transcript	intron_variant	-	-	-	-	-	-	MODIFIER	-	-1	-	CHMP3
1	51797794	1:51797794:G:C	C	G	0.9694	0.0165	-0.0992	0.0179	3.191e-08	------+---?	0	6.361	9	0.7034	1015720	rs80061532	10		ENSG00000085831	ENST00000413473	Transcript	intron_variant	-	-	-	-	-	-	MODIFIER	-	-1	-	TTC39A
1	61886046	1:61886046:G:A	A	G	0.5052	0.0623	0.0362	0.0066	4.563e-08	+++?++++-++	0	5.675	9	0.7719	879044	rs1997997	10		ENSG00000162599	ENST00000371189	Transcript	intron_variant	-	-	-	-	-	-	MODIFIER	-	1	-	NFIA
4	20926794	4:20926794:T:C	T	C	0.0119	0.0006	0.5161	0.0938	3.728e-08	?-????+++??	46.3	5.585	3	0.1337	96057	rs138178446	4		ENSG00000185774	ENST00000382152	Transcript	intron_variant	-	-	-	-	-	-	MODIFIER	-	-1	-	KCNIP4
13	19193033	13:19193033:G:A	A	G	0.0931	0.0992	0.1945	0.0322	1.629e-09	+?+???++???	52.2	6.276	3	0.09893	88438	rs114352564	4		-	-	-	intergenic_variant	-	-	-	-	-	-	MODIFIER	-	-	-	TUBA3C
7	103886218	7:103886218:G:T	T	G	0.9463	0.0039	-0.3668	0.0629	5.447e-09	?-????--???	0	0.852	2	0.6532	85653	rs150966198	3		-	-	-	intergenic_variant	-	-	-	-	-	-	MODIFIER	-	-	-	ORC5
22	22876938	22:22876938:C:T	T	C	0.1987	0.1716	-0.1375	0.0236	6.059e-09	??-????-???	0	0.749	1	0.3868	72594	rs361894	2		ENSG00000169548	ENST00000302097	Transcript	upstream_gene_variant	-	-	-	-	-	-	MODIFIER	2325	-1	-	ZNF280A
22	22875565	22:22875565:G:A	A	G	0.1028	0.08	-0.1686	0.0299	1.608e-08	??-????-???	69.9	3.323	1	0.06833	72594	rs362079	2		ENSG00000169548	ENST00000302097	Transcript	upstream_gene_variant	-	-	-	-	-	-	MODIFIER	952	-1	-	ZNF280A
5	85578192	5:85578192:A:AG	A	AG	0.0366	0.0007	0.3973	0.0709	2.06e-08	??????+?+??	50	2	1	0.1573	16859	rs541744150	2		ENSG00000205449	ENST00000590707	Transcript	upstream_gene_variant	-	-	-	-	-	-	MODIFIER	86	1	-	COX7C

## Sheet: Supplementary Data 3
						Discovery			MVP + MGB Replication			Overall Meta-Analysis
SNP	chr	pos	effect_allele	other_allele	eaf	beta	se	pval	beta_replication	se_replication	pval_replication	beta_overall	se_overall	pval_overall
rs10738604	9	22025493	G	A	0.39	-0.0287	0.0052	3.902e-08	-0.0345129	0.00775481	8.56646e-06	-0.030503	0.0043189	1.63326e-12
rs10774624	12	111833788	G	A	0.5505	0.0418	0.0056	8.769e-14	0.0209294	0.00760231	0.0059045	0.0344588	0.00450879	2.129e-14
rs10938398	4	45186139	G	A	0.4148	-0.0376	0.0051	1.9e-13	-0.025658	0.00738426	0.000511449	-0.0337433	0.00419642	8.91309e-16
rs11066188	12	112610714	G	A	0.4012	-0.0373	0.0056	3.439e-11	-0.0202731	0.00759439	0.00759676	-0.0313027	0.00450714	3.78067e-12
rs114352564	13	19193033	A	G	0.0931	0.1945	0.0322	1.629e-09	0.0351799	0.0185	0.0572209	0.0747185	0.016041	3.19337e-06
rs116626164	1	50975227	T	A	0.0215	-0.1072	0.0192	2.511e-08	-0.104633	0.0279433	0.000180769	-0.106377	0.0158245	1.78907e-11
rs11745324	5	137012171	G	A	0.2219	0.0355	0.0063	1.759e-08	0.0289172	0.00861767	0.000792017	0.0332072	0.00508587	6.60728e-11
rs117540300	7	143813353	C	A	0.0304	-0.0998	0.0175	1.302e-08	-0.0142716	0.0264545	0.589559	-0.0737655	0.0145955	4.32678e-07
rs12325072	16	73006574	T	C	0.7835	-0.0409	0.0066	6.697e-10	-0.0261278	0.0113926	0.0218248	-0.037188	0.00571088	7.42642e-11
rs1539952	18	57766512	A	G	0.7716	-0.0337	0.006	1.745e-08	0.0135413	0.0265566	0.61012	-0.0314057	0.00585249	8.04095e-08
rs1712355	14	35347512	T	G	0.5361	0.0281	0.0051	3.591e-08	-0.000569575	0.00730575	0.937858	0.0187065	0.00418185	7.70389e-06
rs17513625	4	111848270	G	A	0.0447	-0.0953	0.0154	6.798e-10	-0.119024	0.0271841	1.1954e-05	-0.101064	0.0133993	4.61061e-14
rs1757223	10	18514999	G	A	0.6722	0.033	0.0059	1.816e-08	0.00414141	0.00890796	0.641995	0.0242005	0.00491892	8.65986e-07
rs17617337	10	121426884	C	T	0.2152	0.0406	0.0067	1.066e-09	0.0416249	0.0089235	3.09154e-06	0.0409695	0.00535787	2.06369e-14
rs1788826	18	21154024	G	A	0.657	0.0319	0.0056	1.129e-08	0.0250221	0.00773083	0.00120937	0.029533	0.00453517	7.41567e-11
rs1823290	4	111586978	T	A	0.6207	0.0313	0.0055	1.417e-08	0.0298889	0.00791471	0.000159131	0.0308405	0.00451655	8.59139e-12
rs1861867	16	53848561	A	G	0.3692	-0.0341	0.0054	3.149e-10	-0.0483297	0.00727184	3.00852e-11	-0.0391578	0.00433537	1.68301e-19
rs1906592	4	111709004	T	G	0.7767	-0.0829	0.0067	2.826e-35	-0.0668546	0.0116811	1.04461e-08	-0.078928	0.00581184	5.22387e-42
rs1997997	1	61886046	A	G	0.5052	0.0362	0.0066	4.563e-08	0.0280741	0.00739414	0.000146573	0.0325967	0.00492382	3.58701e-11
rs216193	17	2203453	A	G	0.3763	0.0321	0.0052	6.729e-10	0.0354593	0.00730539	1.21082e-06	0.0332297	0.00423638	4.36829e-15
rs2282979	7	92264993	T	C	0.7447	0.0321	0.0059	4.504e-08	0.0344122	0.00798785	1.64682e-05	0.0329162	0.00474579	4.03733e-12
rs2306527	17	76798155	C	T	0.5354	0.0353	0.0055	1.115e-10	0.0212476	0.0072038	0.00318288	0.0301252	0.00437154	5.53223e-12
rs28579893	1	16347534	A	G	0.3047	-0.0337	0.0058	6.564e-09	-0.048836	0.00780377	3.8996e-10	-0.0390859	0.00465508	4.60433e-17
rs34728432	18	31255918	A	G	0.5211	-0.0305	0.0055	2.992e-08	-0.0226559	0.00730177	0.00191707	-0.0276605	0.00439315	3.04888e-10
rs35005436	7	74134911	T	C	0.8574	-0.049	0.008	8.009e-10	-0.0440946	0.0103029	1.87044e-05	-0.0471549	0.00631879	8.48028e-14
rs35432	12	115555530	C	T	0.3693	0.0306	0.0052	4.125e-09	0.0211156	0.00751574	0.00496159	0.0275296	0.00427625	1.21226e-10
rs361894	22	22876938	T	C	0.1987	-0.1375	0.0236	6.059e-09	0.0142973	0.112692	0.899043	-0.131122	0.0230989	1.37431e-08
rs362079	22	22875565	A	G	0.1028	-0.1686	0.0299	1.608e-08	-0.0104057	0.13994	0.940725	-0.161693	0.02924	3.20472e-08
rs3734214	6	22571414	C	G	0.6969	-0.0317	0.0054	6.027e-09	-0.0276337	0.00753217	0.000243726	-0.0303195	0.00438867	4.89505e-12
rs4713999	6	36633069	A	G	0.3342	-0.0539	0.0053	2.505e-24	-0.0518087	0.00759695	9.12502e-12	-0.0532154	0.00434673	1.83974e-34
rs4746140	10	75417249	G	C	0.2468	0.0467	0.0063	1.817e-13	0.0426674	0.0106042	5.73109e-05	0.045648	0.00541625	3.51707e-17
rs4832298	2	86764004	C	T	0.7007	0.035	0.0062	1.557e-08	0.0227171	0.00790567	0.00405933	0.0303224	0.00487865	5.12184e-10
rs55730499	6	161005610	C	T	0.064	-0.0932	0.0113	1.63e-16	-0.104134	0.0138837	6.35819e-14	-0.0975571	0.00876406	8.8145e-29
rs56094641	16	53806453	A	G	0.611	-0.0527	0.0053	1.324e-23	-0.0684154	0.0076947	6.04348e-19	-0.0577567	0.0043648	5.70461e-40
rs600038	9	136151806	T	C	0.7808	-0.0503	0.006	5.917e-17	-0.0406002	0.00859775	2.33314e-06	-0.0471232	0.00492034	9.96762e-22
rs6944634	7	75061769	C	G	0.7797	-0.0399	0.0071	1.716e-08	-0.0340031	0.00868505	9.0357e-05	-0.0375378	0.00549694	8.56016e-12
rs73139123	2	630075	C	T	0.8362	-0.0388	0.0069	2.346e-08	-0.0504983	0.00973556	2.13714e-07	-0.0427114	0.00562948	3.27146e-14
rs7605601	2	37147975	T	G	0.4954	0.0311	0.005	5.937e-10	0.0213912	0.00732649	0.0035036	0.028015	0.00412991	1.17349e-11
rs7680240	4	111764972	A	C	0.5631	0.0348	0.0051	7.241e-12	0.0422027	0.0075723	2.4996e-08	0.0371101	0.00423005	1.74037e-18
rs7859727	9	22102165	C	T	0.5056	-0.0431	0.005	1.022e-17	-0.0580671	0.00726762	1.3512e-15	-0.0479084	0.00411928	2.89183e-31
rs7936836	11	43633645	C	A	0.4129	0.0312	0.0055	1.457e-08	0.077567	0.0237903	0.00111236	0.0335525	0.00535866	3.81656e-10
rs80061532	1	51797794	C	G	0.9694	-0.0992	0.0179	3.191e-08	-0.102834	0.0264321	0.000100041	-0.100343	0.0148212	1.28604e-11
rs9361413	6	79345249	A	G	0.6718	-0.0308	0.0053	7.246e-09	-0.016838	0.00771356	0.0290423	-0.0263224	0.00436823	1.68215e-09
rs981150	4	111628628	G	A	0.6259	0.0347	0.0052	2.951e-11	0.0363768	0.00782017	3.2927e-06	0.0352141	0.00433009	4.2085e-16

## Sheet: Supplementary Data 4
chr	beta	n	position	p	se	id	rsid	ea	nea	eaf	trait
12	-0.087786	523841	111833788	0	0.001917	ieu-b-32	rs10774624	A	G	0.514001	lymphocyte cell count
12	0.077101	523842	112610714	0	0.001927	ieu-b-32	rs11066188	A	G	0.410097	lymphocyte cell count
12	0.085094	473154	112610714	0	0.002022	ieu-b-33	rs11066188	A	G	0.408222	eosinophil cell count
12	-0.09807	473153	111833788	0	0.002005	ieu-b-33	rs10774624	A	G	0.514303	eosinophil cell count
4	0.4281	1030836	111709004	0	0.0101	ebi-a-GCST006414	rs1906592	G	T	0.1104	Atrial fibrillation
4	0.4629	537409	111709004	0	0.0096	ebi-a-GCST006061	rs1906592	G	T	NA	Atrial fibrillation
9	-0.3089	NA	136151806	0	0.004855	bbj-a-5	rs600038	C	T	0.2755	Alkaline phosphatase
6	1.4055	273896	161005610	0	0.0046198	ukb-d-30790_irnt	rs55730499	T	C	0.072413	Lipoprotein A
9	-6.1042	344292	136151806	0	0.076396	ukb-d-30610_raw	rs600038	C	T	0.20659	Alkaline phosphatase
9	-0.28371	344292	136151806	0	0.0028378	ukb-d-30610_irnt	rs600038	C	T	0.20659	Alkaline phosphatase
6	88.571	273896	161005610	0	0.2038	ukb-d-30790_raw	rs55730499	T	C	0.072413	Lipoprotein A
12	-0.0993926	350471	111833788	0	0.00228778	ukb-d-30090_irnt	rs10774624	A	G	0.513924	Platelet crit
9	-0.986	3301	136151806	0	0.0252	prot-a-2665	rs600038	C	T	0.20651	E-selectin
12	-0.0895435	350474	111833788	7e-323	0.0023284	ukb-d-30080_irnt	rs10774624	A	G	0.513926	Platelet count
6	-0.278357	NA	161005610	6.1946e-320	0.00734383	met-d-XXL_VLDL_TG	rs55730499	T	C	0.079862	Triglycerides in chylomicrons and extremely large VLDL
6	0.134521	431167	161005610	1.30017e-318	0.00352528	ebi-a-GCST90002412	rs55730499	T	C	0.079857	Low density lipoprotein cholesterol levels
17	0.759422	31376	76798155	3.27341e-310	0.0100802	eqtl-a-ENSG00000055483	rs2306527	T	C	0.536894	ENSG00000055483
12	0.0867534	350471	112610714	8.18e-308	0.00231091	ukb-d-30090_irnt	rs11066188	A	G	0.406441	Platelet crit
16	0.0734967	461460	53806453	1.6e-291	0.00201412	ukb-b-19953	rs56094641	G	A	0.404564	Body mass index (BMI)
16	0.0733439	454884	53806453	4.4e-286	0.00202913	ukb-b-2303	rs56094641	G	A	0.404637	Body mass index (BMI)
6	0.276115	NA	161005610	6.7e-284	0.00769056	met-d-XXL_VLDL_C_pct	rs55730499	T	C	0.078744	Cholesterol to total lipids ratio in chylomicrons and extremely large VLDL
9	-0.496304	9187	136151806	2.15e-282	0.0138209	eqtl-a-ENSG00000175164	rs600038	C	T	0.21702	ENSG00000175164
6	-0.258253	NA	161005610	1.6e-277	0.00733261	met-d-XXL_VLDL_L	rs55730499	T	C	0.079862	Total lipids in chylomicrons and extremely large VLDL
6	0.265365	NA	161005610	1e-263	0.00764179	met-d-XXL_VLDL_FC_pct	rs55730499	T	C	0.078744	Free cholesterol to total lipids ratio in chylomicrons and extremely large VLDL
12	-0.064527	561156	111833788	2.42e-262	0.001865	ieu-b-30	rs10774624	A	G	0.513894	white blood cell count
16	0.0605499	461632	53806453	3.5e-257	0.00176755	ukb-b-11842	rs56094641	G	A	0.404568	Weight
6	-0.26406	NA	161005610	1.4e-255	0.00774201	met-d-XXL_VLDL_TG_pct	rs55730499	T	C	0.078744	Triglycerides to total lipids ratio in chylomicrons and extremely large VLDL
7	0.529446	23842	74134911	3.18e-255	0.015515	eqtl-a-ENSG00000158517	rs35005436	C	T	0.162277	ENSG00000158517
16	0.060498	454893	53806453	4e-253	0.00178025	ukb-b-12039	rs56094641	G	A	0.404637	Weight
16	0.0473622	454718	53806453	7e-242	0.00142601	ukb-b-4650	rs56094641	G	A	0.404698	Comparative body size at age 10
6	-0.239547	NA	161005610	2.8e-240	0.00732455	met-d-XXL_VLDL_P	rs55730499	T	C	0.079862	Concentration of chylomicrons and extremely large VLDL particles
16	0.0662673	454684	53806453	3.3e-240	0.00200224	ukb-b-8338	rs56094641	G	A	0.404655	Arm fat mass (left)
12	0.0773871	350474	112610714	3.98e-237	0.00235167	ukb-d-30080_irnt	rs11066188	A	G	0.40644	Platelet count
16	0.065777	454757	53806453	1.1e-236	0.00200235	ukb-b-6704	rs56094641	G	A	0.404657	Arm fat mass (right)
16	-0.0605027	454857	53806453	2.2e-234	0.00185083	ukb-b-14068	rs56094641	G	A	0.404644	Impedance of leg (left)
6	-0.235872	NA	161005610	3.2e-234	0.00730874	met-d-XXL_VLDL_PL	rs55730499	T	C	0.079862	Phospholipids in chylomicrons and extremely large VLDL
12	-0.0780636	349856	111833788	8.22e-233	0.00239434	ukb-d-30120_irnt	rs10774624	A	G	0.513882	Lymphocyte count
6	-0.235139	NA	161005610	3e-231	0.00733756	met-d-XXL_VLDL_FC	rs55730499	T	C	0.079862	Free cholesterol in chylomicrons and extremely large VLDL
17	-0.381405	26609	2203453	7.55e-230	0.011783	eqtl-a-ENSG00000167720	rs216193	G	A	0.611767	ENSG00000167720
16	0.0522148	454823	53806453	9.79e-230	0.00161351	ukb-b-7212	rs56094641	G	A	0.404647	Leg fat mass (left)
16	-0.0498302	454840	53806453	7.69e-229	0.00154287	ukb-b-19921	rs56094641	G	A	0.404644	Impedance of whole body
16	0.052643	454846	53806453	4.8e-228	0.00163282	ukb-b-18096	rs56094641	G	A	0.404646	Leg fat mass (right)
6	0.23132	NA	161005610	2.2e-224	0.00731503	met-d-XL_VLDL_CE_pct	rs55730499	T	C	0.079658	Cholesteryl esters to total lipids ratio in very large VLDL
16	-0.0584291	454863	53806453	2.1e-222	0.00183536	ukb-b-7376	rs56094641	G	A	0.404643	Impedance of leg (right)
6	0.244623	NA	161005610	3.7e-221	0.00773514	met-d-XXL_VLDL_CE_pct	rs55730499	T	C	0.078744	Cholesteryl esters to total lipids ratio in chylomicrons and extremely large VLDL
16	0.0418241	454799	53806453	6.4e-221	0.0013182	ukb-b-17271	rs56094641	G	A	0.404645	Leg predicted mass (left)
16	0.042062	454805	53806453	1.5e-220	0.00132685	ukb-b-16099	rs56094641	G	A	0.404645	Leg fat-free mass (left)
16	0.057552	462166	53806453	6.7e-219	0.00182234	ukb-b-9405	rs56094641	G	A	0.404591	Waist circumference
9	0.17	296525	22102165	1.57e-218	0.0054	ebi-a-GCST005194	rs7859727	T	C	0.5016	Coronary artery disease
16	0.0625602	454137	53806453	8.89e-217	0.0019907	ukb-b-19393	rs56094641	G	A	0.404637	Whole body fat mass
18	0.38111	31680	21154024	5.19e-216	0.0121489	eqtl-a-ENSG00000141452	rs1788826	A	G	0.66012	ENSG00000141452
6	0.224848	NA	161005610	8e-216	0.0072932	met-d-L_VLDL_CE_pct	rs55730499	T	C	0.079852	Cholesteryl esters to total lipids ratio in large VLDL
6	-0.222709	NA	161005610	5.6e-207	0.00734158	met-d-XXL_VLDL_C	rs55730499	T	C	0.079862	Cholesterol in chylomicrons and extremely large VLDL
7	-0.436312	6083	75061769	2.37e-206	0.0142337	eqtl-a-ENSG00000127957	rs6944634	G	C	0.206628	ENSG00000127957
6	0.221556	NA	161005610	4.4e-206	0.00731264	met-d-XL_VLDL_C_pct	rs55730499	T	C	0.079658	Cholesterol to total lipids ratio in very large VLDL
16	0.0407116	454874	53806453	1.8e-205	0.00133099	ukb-b-16446	rs56094641	G	A	0.40464	Basal metabolic rate
6	-0.214521	NA	161005610	1.3e-204	0.00709993	met-d-VLDL_size	rs55730499	T	C	0.079862	Average diameter for VLDL particles
12	-0.0732287	349861	111833788	2.52e-204	0.00239926	ukb-d-30210_irnt	rs10774624	A	G	0.513884	Eosinophill percentage
16	0.040422	454835	53806453	5.11e-204	0.00132628	ukb-b-12828	rs56094641	G	A	0.404648	Leg fat-free mass (right)
16	0.0401228	454834	53806453	1.3e-203	0.00131773	ukb-b-14310	rs56094641	G	A	0.404649	Leg predicted mass (right)
14	0.350278	31644	35347512	1.25e-202	0.0115326	eqtl-a-ENSG00000092020	rs1712355	G	T	0.500132	ENSG00000092020
16	0.0616325	462117	53806453	2.3e-202	0.00203052	ukb-b-15590	rs56094641	G	A	0.404596	Hip circumference
12	0.056524	561157	112610714	3.35e-200	0.001872	ieu-b-30	rs11066188	A	G	0.411129	white blood cell count
9	0.8119	3301	136151806	1e-198	0.027	prot-a-2470	rs600038	C	T	0.20651	Sulfhydryl oxidase 2
16	0.0464737	454724	53806453	2.7e-197	0.00155086	ukb-b-20188	rs56094641	G	A	0.40465	Arm fat percentage (left)
9	-0.795	3394	136151806	1.24e-194	0.025	prot-b-77	rs600038	C	T	0.2422	selectin E
9	0.0704408	431167	136151806	1.3e-194	0.00236692	ebi-a-GCST90002412	rs600038	C	T	0.207002	Low density lipoprotein cholesterol levels
12	-0.109438	164339	111833788	8.22e-193	0.00369473	ebi-a-GCST004607	rs10774624	A	G	0.5122	Plateletcrit
16	0.0722888	336107	53806453	1.26e-191	0.00244656	ukb-a-248	rs56094641	G	A	0.403318	Body mass index (BMI)
7	0.0431554	461950	92264993	4.7e-189	0.00147152	ukb-b-10787	rs2282979	C	T	0.269378	Standing height
16	0.0601942	454588	53806453	5.3e-189	0.00205279	ukb-b-20044	rs56094641	G	A	0.404675	Trunk fat mass
16	0.0456522	454789	53806453	2.4e-188	0.00155959	ukb-b-12854	rs56094641	G	A	0.404645	Arm fat percentage (right)
4	0.330427	NA	111709004	1.31e-185	0.0113723	bbj-a-86	rs1906592	G	T	0.453888	Arrhythmia
6	0.211111	NA	161005610	4.4e-184	0.00744833	met-d-L_VLDL_C_pct	rs55730499	T	C	0.079852	Cholesterol to total lipids ratio in large VLDL
6	-0.210618	NA	161005610	6.61e-184	0.00735844	met-d-XXL_VLDL_CE	rs55730499	T	C	0.079862	Cholesteryl esters in chylomicrons and extremely large VLDL
16	0.0486715	331693	53806453	1.4e-181	0.00169276	ukb-a-34	rs56094641	G	A	0.403318	Comparative body size at age 10
16	0.0364258	454888	53806453	1.7e-181	0.00126796	ukb-b-14540	rs56094641	G	A	0.404636	Whole body water mass
16	0.0360832	454850	53806453	1e-178	0.00126589	ukb-b-13354	rs56094641	G	A	0.40463	Whole body fat-free mass
4	-0.2114	537409	111628628	3.57e-177	0.0074	ebi-a-GCST006061	rs981150	A	G	NA	Atrial fibrillation
12	0.0682921	349856	112610714	2.59e-175	0.00241785	ukb-d-30120_irnt	rs11066188	A	G	0.406477	Lymphocyte count
6	-0.20115	NA	161005610	1.3e-171	0.00728647	met-d-XL_VLDL_TG	rs55730499	T	C	0.079862	Triglycerides in very large VLDL
16	0.0357163	454672	53806453	2.7e-170	0.00128397	ukb-b-19925	rs56094641	G	A	0.404663	Arm fat-free mass (left)
16	0.0600219	336227	53806453	1.54e-169	0.00216137	ukb-a-249	rs56094641	G	A	0.403318	Weight
12	-0.4937	709406	111833788	4.35e-169	0.0178	ieu-b-39	rs10774624	A	G	0.5139	diastolic blood pressure
12	-0.0996517	172275	111833788	2.93e-168	0.00360426	ebi-a-GCST004606	rs10774624	A	G	0.5123	Eosinophil counts
16	0.0352472	454655	53806453	3.4e-167	0.00127893	ukb-b-9093	rs56094641	G	A	0.404665	Arm predicted mass (left)
16	0.0775	315347	53806453	5e-167	0.00281	ebi-a-GCST006368	rs56094641	G	A	0.5227	Body mass index
7	0.393288	6083	75061769	5.31e-166	0.0143222	eqtl-a-ENSG00000165178	rs6944634	G	C	0.206628	ENSG00000165178
16	0.0344062	454746	53806453	1.9e-165	0.00125512	ukb-b-16698	rs56094641	G	A	0.404649	Arm predicted mass (right)
6	-0.19909	NA	161005610	1.3e-163	0.00739741	met-d-XL_VLDL_TG_pct	rs55730499	T	C	0.079658	Triglycerides to total lipids ratio in very large VLDL
16	0.0341373	454753	53806453	8.39e-162	0.0012594	ukb-b-19520	rs56094641	G	A	0.404646	Arm fat-free mass (right)
12	-0.0997099	166066	111833788	1.85e-161	0.0036825	ebi-a-GCST004603	rs10774624	A	G	0.5121	Platelet count
9	-0.7421	3301	136151806	2.75e-159	0.0276	prot-a-1530	rs600038	C	T	0.20651	Interleukin-3 receptor subunit alpha
12	-0.0963189	171771	111833788	4.97e-157	0.00360772	ebi-a-GCST004624	rs10774624	A	G	0.5123	Sum eosinophil basophil counts
16	0.0647323	331164	53806453	6.79e-157	0.00242437	ukb-a-287	rs56094641	G	A	0.403318	Arm fat mass (left)
6	-0.191801	NA	161005610	6.4e-155	0.0073319	met-d-VLDL_TG	rs55730499	T	C	0.079862	Triglycerides in VLDL
16	0.0642995	331226	53806453	6.47e-155	0.00242372	ukb-a-283	rs56094641	G	A	0.403318	Arm fat mass (right)
16	-0.0499089	331284	53806453	4.11e-154	0.00188624	ukb-a-269	rs56094641	G	A	0.403318	Impedance of whole body
16	-0.0596495	331296	53806453	5.7e-154	0.00225543	ukb-a-271	rs56094641	G	A	0.403318	Impedance of leg (left)
6	0.3122	296525	161005610	9.77e-154	0.0118	ebi-a-GCST005194	rs55730499	T	C	0.0693	Coronary artery disease
16	0.0518673	331293	53806453	1.93e-151	0.00197772	ukb-a-275	rs56094641	G	A	0.403318	Leg fat mass (right)
16	0.0511776	331275	53806453	7.16e-151	0.00195516	ukb-a-279	rs56094641	G	A	0.403318	Leg fat mass (left)
4	0.438	118755	111709004	8.05e-151	0.0167	ebi-a-GCST004296	rs1906592	G	T	NA	Atrial fibrillation
16	0.041033	454633	53806453	2.5e-150	0.00157131	ukb-b-8909	rs56094641	G	A	0.404646	Body fat percentage
12	-0.057178	344264	111833788	4.3e-149	0.0021976	ukb-d-30720_irnt	rs10774624	A	G	0.51369	Cystatin C
18	0.0395281	454874	57766512	1.3e-148	0.00152245	ukb-b-16446	rs1539952	G	A	0.24812	Basal metabolic rate
16	0.0422302	331258	53806453	4.88e-148	0.00162893	ukb-a-280	rs56094641	G	A	0.403318	Leg fat-free mass (left)
7	-0.372023	6083	75061769	6.22e-148	0.0143624	eqtl-a-ENSG00000205583	rs6944634	G	C	0.206628	ENSG00000205583
16	0.0418572	331253	53806453	1.95e-147	0.00161787	ukb-a-281	rs56094641	G	A	0.403318	Leg predicted mass (left)
12	0.0626432	349861	112610714	2.9e-147	0.00242282	ukb-d-30210_irnt	rs11066188	A	G	0.406477	Eosinophill percentage
6	-0.187088	NA	161005610	7.4e-147	0.00733143	met-d-XL_VLDL_L	rs55730499	T	C	0.079862	Total lipids in very large VLDL
11	0.302781	25942	43633645	1.34e-145	0.0117837	eqtl-a-ENSG00000149084	rs7936836	A	C	0.420687	ENSG00000149084
18	0.037248	454888	57766512	1.8e-145	0.00145034	ukb-b-14540	rs1539952	G	A	0.248122	Whole body water mass
6	0.185787	NA	161005610	2.3e-145	0.00738894	met-d-S_LDL_FC_pct	rs55730499	T	C	0.079862	Free cholesterol to total lipids ratio in small LDL
16	0.0562788	336639	53806453	2.37e-145	0.0021911	ukb-a-382	rs56094641	G	A	0.403318	Waist circumference
18	0.0370997	454850	57766512	8.71e-145	0.00144796	ukb-b-13354	rs1539952	G	A	0.248122	Whole body fat-free mass
16	0.0329021	454826	53806453	1e-144	0.00128446	ukb-b-18377	rs56094641	G	A	0.404646	Leg fat percentage (left)
16	-0.0572922	331301	53806453	2.31e-144	0.00223829	ukb-a-270	rs56094641	G	A	0.403318	Impedance of leg (right)
18	0.0486	788497	57766512	3.8e-144	0.0019	ieu-b-40	rs1539952	G	A	0.2464	body mass index
16	-0.0366039	454850	53806453	6.81e-143	0.00143818	ukb-b-19379	rs56094641	G	A	0.404644	Impedance of arm (left)
16	0.0330985	454854	53806453	9.4e-143	0.00130111	ukb-b-20531	rs56094641	G	A	0.404645	Leg fat percentage (right)
18	0.0382861	454799	57766512	2.9e-142	0.00150767	ukb-b-17271	rs1539952	G	A	0.248125	Leg predicted mass (left)
4	-0.1812	1030836	111628628	5.71e-142	0.0071	ebi-a-GCST006414	rs981150	A	G	0.6872	Atrial fibrillation
16	0.0534052	461460	53848561	6.5e-142	0.00210565	ukb-b-19953	rs1861867	G	A	0.60178	Body mass index (BMI)
16	-0.0363448	454826	53806453	6.81e-142	0.0014331	ukb-b-7859	rs56094641	G	A	0.404646	Impedance of arm (right)
18	0.0384166	454805	57766512	2.2e-141	0.00151756	ukb-b-16099	rs1539952	G	A	0.248123	Leg fat-free mass (left)
6	-0.18337	NA	161005610	2.6e-140	0.00733162	met-d-L_VLDL_TG	rs55730499	T	C	0.079862	Triglycerides in large VLDL
16	0.0608106	330762	53806453	6.58e-140	0.00241384	ukb-a-265	rs56094641	G	A	0.403318	Whole body fat mass
18	0.0379242	454834	57766512	9.59e-140	0.00150701	ukb-b-14310	rs1539952	G	A	0.248119	Leg predicted mass (right)
12	0.0936949	164339	112610714	1.02e-139	0.00372355	ebi-a-GCST004607	rs11066188	A	G	0.4087	Plateletcrit
16	0.0533527	454884	53848561	1.4e-139	0.0021214	ukb-b-2303	rs1861867	G	A	0.601846	Body mass index (BMI)
6	-0.182485	NA	161005610	4.4e-139	0.00735383	met-d-XL_VLDL_PL	rs55730499	T	C	0.079862	Phospholipids in very large VLDL
4	-0.1846	537409	111764972	1.23e-138	0.0074	ebi-a-GCST006061	rs7680240	C	A	NA	Atrial fibrillation
18	0.0379181	454835	57766512	6.3e-138	0.0015168	ukb-b-12828	rs1539952	G	A	0.248119	Leg fat-free mass (right)
16	0.0409881	331307	53806453	1.15e-137	0.0016404	ukb-a-268	rs56094641	G	A	0.403318	Basal metabolic rate
16	0.0610681	336601	53806453	5.26e-137	0.00245004	ukb-a-388	rs56094641	G	A	0.403318	Hip circumference
16	0.040561	331285	53806453	8.15e-137	0.00162843	ukb-a-276	rs56094641	G	A	0.403318	Leg fat-free mass (right)
16	0.0402891	331285	53806453	9.18e-137	0.00161782	ukb-a-277	rs56094641	G	A	0.403318	Leg predicted mass (right)
18	0.0503064	461632	57766512	9.4e-137	0.0020211	ukb-b-11842	rs1539952	G	A	0.248197	Weight
12	-0.0596284	350470	111833788	5.26e-136	0.00240124	ukb-d-30000_irnt	rs10774624	A	G	0.513925	White blood cell (leukocyte) count
12	-0.0472612	350474	111833788	3.4e-135	0.001909	ukb-d-30020_irnt	rs10774624	A	G	0.513928	Haemoglobin concentration
4	0.536	NA	111709004	9.86e-135	0.022	bbj-a-71	rs1906592	G	T	0.4542	Atrial Fibrillation
18	0.0362323	454672	57766512	1.9e-134	0.00146827	ukb-b-19925	rs1539952	G	A	0.248124	Arm fat-free mass (left)
18	0.049914	454893	57766512	1e-132	0.00203608	ukb-b-12039	rs1539952	G	A	0.248123	Weight
6	-0.177202	NA	161005610	2.6e-132	0.00732472	met-d-XL_VLDL_P	rs55730499	T	C	0.079862	Concentration of very large VLDL particles
10	-0.35116	26494	121426884	2.67e-132	0.0143472	eqtl-a-ENSG00000197771	rs17617337	T	C	0.208594	ENSG00000197771
16	0.0451196	461632	53848561	1.1e-131	0.0018479	ukb-b-11842	rs1861867	G	A	0.601793	Weight
12	-0.0884742	171643	111833788	1.38e-130	0.00363874	ebi-a-GCST004627	rs10774624	A	G	0.5124	Lymphocyte counts
9	-0.0568647	350474	136151806	1.73e-130	0.00233862	ukb-d-30020_irnt	rs600038	C	T	0.206485	Haemoglobin concentration
18	0.0350567	454508	57766512	1.8e-130	0.00144247	ukb-b-17409	rs1539952	G	A	0.248112	Trunk fat-free mass
6	-0.177173	NA	161005610	2.2e-130	0.00738151	met-d-XL_VLDL_FC	rs55730499	T	C	0.079862	Free cholesterol in very large VLDL
6	-0.169134	NA	161005610	3.4e-130	0.00707456	met-d-TG_by_PG	rs55730499	T	C	0.079856	Ratio of triglycerides to phosphoglycerides
16	0.0305915	454508	53806453	6e-130	0.0012613	ukb-b-17409	rs56094641	G	A	0.404671	Trunk fat-free mass
6	-0.175937	NA	161005610	6.3e-130	0.00737726	met-d-Total_TG	rs55730499	T	C	0.079862	Total triglycerides
16	0.0451032	454893	53848561	9.91e-130	0.00186119	ukb-b-12039	rs1861867	G	A	0.601846	Weight
16	0.0304476	454463	53806453	1.5e-129	0.00125727	ukb-b-9685	rs56094641	G	A	0.404668	Trunk predicted mass
18	0.0348054	454463	57766512	1.9e-129	0.00143783	ukb-b-9685	rs1539952	G	A	0.248121	Trunk predicted mass
9	0.168878	547261	22102165	3.8e-129	0.00698469	ebi-a-GCST005195	rs7859727	T	C	NA	Coronary artery disease
18	0.0353598	454655	57766512	3.9e-129	0.00146258	ukb-b-9093	rs1539952	G	A	0.248121	Arm predicted mass (left)
9	0.6786	3301	136151806	5.75e-129	0.0281	prot-a-426	rs600038	C	T	0.20651	CD209 antigen
6	-0.174271	NA	161005610	1.8e-128	0.00738916	met-d-S_LDL_TG_pct	rs55730499	T	C	0.079862	Triglycerides to total lipids ratio in small LDL
6	-0.17542	NA	161005610	8.89e-128	0.00743488	met-d-S_LDL_TG	rs55730499	T	C	0.079862	Triglycerides in small LDL
7	-0.380316	5502	74134911	1.12e-127	0.0158217	eqtl-a-ENSG00000160828	rs35005436	C	T	0.162277	ENSG00000160828
12	-0.045214	520512	111833788	2.7e-125	0.001899	ieu-b-31	rs10774624	A	G	0.513956	monocyte cell count
16	0.0444712	331198	53806453	1.56e-124	0.00187285	ukb-a-286	rs56094641	G	A	0.403318	Arm fat percentage (left)
7	0.342092	22451	75061769	1.7e-124	0.014415	eqtl-a-ENSG00000158517	rs6944634	G	C	0.206628	ENSG00000158517
16	0.0445602	454613	53806453	2.2e-123	0.00188629	ukb-b-16407	rs56094641	G	A	0.404673	Trunk fat percentage
16	0.0369725	331315	53806453	5.41e-123	0.00156692	ukb-a-267	rs56094641	G	A	0.403318	Whole body water mass
18	0.0338175	454753	57766512	6.5e-122	0.00144027	ukb-b-19520	rs1539952	G	A	0.248128	Arm fat-free mass (right)
16	0.0365541	331291	53806453	1.29e-120	0.00156464	ukb-a-266	rs56094641	G	A	0.403318	Whole body fat-free mass
16	0.0581925	331093	53806453	1.39e-120	0.00249118	ukb-a-291	rs56094641	G	A	0.403318	Trunk fat mass
16	0.0439272	331249	53806453	1.9e-120	0.00188158	ukb-a-282	rs56094641	G	A	0.403318	Arm fat percentage (right)
18	0.0334616	454746	57766512	3.4e-120	0.00143539	ukb-b-16698	rs1539952	G	A	0.248128	Arm predicted mass (right)
6	0.310796	547261	161005610	6.3e-120	0.0133477	ebi-a-GCST005195	rs55730499	T	C	NA	Coronary artery disease
6	0.166008	NA	161005610	9.4e-119	0.00730367	met-d-M_LDL_FC_pct	rs55730499	T	C	0.079862	Free cholesterol to total lipids ratio in medium LDL
16	0.0364243	331159	53806453	1.63e-118	0.00157309	ukb-a-288	rs56094641	G	A	0.403318	Arm fat-free mass (left)
12	-0.0835292	170536	111833788	5.43e-118	0.00361706	ebi-a-GCST004617	rs10774624	A	G	0.5125	Eosinophil percentage of granulocytes
12	-0.0552446	344729	111833788	1.38e-117	0.00239551	ukb-d-30250_irnt	rs10774624	A	G	0.513889	Reticulocyte count
2	0.0425117	454718	630075	4.6e-117	0.00184828	ukb-b-4650	rs73139123	T	C	0.818219	Comparative body size at age 10
16	0.0481459	454684	53848561	4.7e-117	0.00209331	ukb-b-8338	rs1861867	G	A	0.601848	Arm fat mass (left)
16	0.048103	454757	53848561	7.69e-117	0.00209344	ukb-b-6704	rs1861867	G	A	0.601853	Arm fat mass (right)
12	0.050946	344264	112610714	1.16e-116	0.002218	ukb-d-30720_irnt	rs11066188	A	G	0.40666	Cystatin C
12	-0.0450681	350475	111833788	1.27e-116	0.00196245	ukb-d-30030_irnt	rs10774624	A	G	0.513927	Haematocrit percentage
16	0.0359453	331146	53806453	2.54e-116	0.00156724	ukb-a-289	rs56094641	G	A	0.403318	Arm predicted mass (left)
16	0.0386552	454823	53848561	3.3e-116	0.00168689	ukb-b-7212	rs1861867	G	A	0.60185	Leg fat mass (left)
16	0.0316367	454805	53848561	4e-115	0.0013872	ukb-b-16099	rs1861867	G	A	0.601849	Leg fat-free mass (left)
16	0.0313397	454799	53848561	1.8e-114	0.00137815	ukb-b-17271	rs1861867	G	A	0.601851	Leg predicted mass (left)
16	0.0388096	454846	53848561	2e-114	0.00170708	ukb-b-18096	rs1861867	G	A	0.601854	Leg fat mass (right)
16	0.034936	331216	53806453	2.22e-114	0.00153634	ukb-a-285	rs56094641	G	A	0.403318	Arm predicted mass (right)
12	0.4061	721882	112610714	2.04e-113	0.0179	ieu-b-39	rs11066188	A	G	0.4124	diastolic blood pressure
12	0.0821923	172275	112610714	2.07e-113	0.00363158	ebi-a-GCST004606	rs11066188	A	G	0.4087	Eosinophil counts
18	-0.039932	454840	57766512	2.3e-113	0.00176476	ukb-b-19921	rs1539952	G	A	0.248119	Impedance of whole body
12	0.0838017	166066	112610714	5.9e-113	0.00371028	ebi-a-GCST004603	rs11066188	A	G	0.4089	Platelet count
7	0.0440369	336474	92264993	6.76e-113	0.00194949	ukb-a-389	rs2282979	C	T	0.267292	Standing height
16	-0.0363118	454840	53848561	3.2e-112	0.00161304	ukb-b-19921	rs1861867	G	A	0.601849	Impedance of whole body
16	0.0346443	331221	53806453	1e-111	0.00154184	ukb-a-284	rs56094641	G	A	0.403318	Arm fat-free mass (right)
12	-0.0807954	172378	111833788	1.83e-111	0.00360146	ebi-a-GCST004600	rs10774624	A	G	0.5123	Eosinophil percentage of white cells
9	0.1316	296525	22025493	2.18e-111	0.0059	ebi-a-GCST005194	rs10738604	A	G	0.357	Coronary artery disease
18	-0.0473187	454857	57766512	1.1e-110	0.00211666	ukb-b-14068	rs1539952	G	A	0.248117	Impedance of leg (left)
9	-0.0536416	350475	136151806	3.36e-110	0.00240414	ukb-d-30030_irnt	rs600038	C	T	0.206486	Haematocrit percentage
9	-0.0561677	350475	136151806	5.35e-110	0.0025197	ukb-d-30010_irnt	rs600038	C	T	0.206486	Red blood cell (erythrocyte) count
16	-0.0430344	454857	53848561	1.4e-109	0.001935	ukb-b-14068	rs1861867	G	A	0.601851	Impedance of leg (left)
6	0.0852087	NA	161005610	3.8e-109	0.00383901	ieu-b-108	rs55730499	T	C	0.079616	apolipoprotein B
16	0.0461378	454137	53848561	6.7e-109	0.00208107	ukb-b-19393	rs1861867	G	A	0.60185	Whole body fat mass
4	-0.1677	537409	111586978	6.9e-109	0.0076	ebi-a-GCST006061	rs1823290	A	T	NA	Atrial fibrillation
16	0.030841	454874	53848561	7.69e-109	0.00139152	ukb-b-16446	rs1861867	G	A	0.601847	Basal metabolic rate
12	0.0425948	350474	112610714	3.72e-108	0.00192734	ukb-d-30020_irnt	rs11066188	A	G	0.406438	Haemoglobin concentration
6	-0.159954	NA	161005610	3.7e-107	0.00736586	met-d-L_VLDL_L	rs55730499	T	C	0.079862	Total lipids in large VLDL
16	0.0304592	454835	53848561	6e-107	0.0013866	ukb-b-12828	rs1861867	G	A	0.601852	Leg fat-free mass (right)
16	0.0302092	454834	53848561	1.4e-106	0.00137766	ukb-b-14310	rs1861867	G	A	0.601851	Leg predicted mass (right)
12	-0.052833	344729	111833788	1.53e-106	0.00240897	ukb-d-30300_irnt	rs10774624	A	G	0.513889	High light scatter reticulocyte count
6	-0.159052	NA	161005610	2.5e-106	0.00735982	met-d-L_VLDL_P	rs55730499	T	C	0.079862	Concentration of large VLDL particles
18	-0.0458804	454863	57766512	6.3e-106	0.00209885	ukb-b-7376	rs1539952	G	A	0.248116	Impedance of leg (right)
12	0.0794178	171771	112610714	8.43e-106	0.0036353	ebi-a-GCST004624	rs11066188	A	G	0.4088	Sum eosinophil basophil counts
16	0.0463522	462117	53848561	1.1e-105	0.0021229	ukb-b-15590	rs1861867	G	A	0.601797	Hip circumference
2	0.0498598	461632	630075	2e-105	0.00228652	ukb-b-11842	rs73139123	T	C	0.818149	Weight
4	0.576	NA	111709004	2.29e-105	0.0264	finn-b-I9_AF_REIMB	rs1906592	G	T	0.1487	Atrial fibrillation and flutter with reimbursement
4	-0.1493	1030836	111764972	3.88e-105	0.0069	ebi-a-GCST006414	rs7680240	C	A	0.4211	Atrial fibrillation
16	0.0414715	462166	53848561	4.8e-105	0.00190524	ukb-b-9405	rs1861867	G	A	0.601804	Waist circumference
16	-0.0416677	454863	53848561	1.5e-104	0.00191882	ukb-b-7376	rs1861867	G	A	0.601851	Impedance of leg (right)
2	0.0497833	454893	630075	1.2e-103	0.0023027	ukb-b-12039	rs73139123	T	C	0.818147	Weight
12	-0.0096504	462933	111833788	2.2e-103	0.000447	ukb-b-19732	rs10774624	A	G	0.51334	Non-cancer illness code, self-reported: hypothyroidism/myxoedema
2	0.0368711	454805	630075	2.1e-102	0.00171604	ukb-b-16099	rs73139123	T	C	0.818153	Leg fat-free mass (left)
2	0.0368171	454835	630075	3.3e-102	0.00171515	ukb-b-12828	rs73139123	T	C	0.818149	Leg fat-free mass (right)
2	0.0365555	454799	630075	5.4e-102	0.00170481	ukb-b-17271	rs73139123	T	C	0.818152	Leg predicted mass (left)
4	0.00876086	463010	111709004	5.9e-102	0.000409	ukb-b-6217	rs1906592	G	T	0.105324	Diagnoses - secondary ICD10: I48 Atrial fibrillation and flutter
12	-0.0084162	344264	111833788	7.31e-102	0.000393	ukb-d-30720_raw	rs10774624	A	G	0.51369	Cystatin C
18	0.0400347	331307	57766512	9.95e-102	0.00186893	ukb-a-268	rs1539952	G	A	0.248987	Basal metabolic rate
12	0.0774469	170672	111833788	1.15e-101	0.0036178	ebi-a-GCST004623	rs10774624	A	G	0.5124	Neutrophil percentage of granulocytes
2	0.0364566	454834	630075	1.5e-101	0.00170409	ukb-b-14310	rs73139123	T	C	0.818148	Leg predicted mass (right)
18	0.0380152	331315	57766512	1.43e-100	0.00178504	ukb-a-267	rs1539952	G	A	0.248987	Whole body water mass
4	0.00789309	463010	111709004	2.1e-100	0.000371	ukb-b-964	rs1906592	G	T	0.105324	Diagnoses - main ICD10: I48 Atrial fibrillation and flutter
6	0.0818846	NA	161005610	3.4e-100	0.00385375	ieu-b-110	rs55730499	T	C	0.07958	LDL cholesterol
2	0.0365373	454874	630075	4.5e-100	0.00172056	ukb-b-16446	rs73139123	T	C	0.818148	Basal metabolic rate
18	0.0378618	331291	57766512	4.62e-100	0.00178246	ukb-a-266	rs1539952	G	A	0.248987	Whole body fat-free mass
16	-0.0370232	331292	53806453	1.53e-99	0.00174762	ukb-a-273	rs56094641	G	A	0.403318	Impedance of arm (left)
12	0.051259	350470	112610714	3.73e-99	0.00242446	ukb-d-30000_irnt	rs11066188	A	G	0.406439	White blood cell (leukocyte) count
16	-0.0367651	331279	53806453	5.28e-99	0.00174024	ukb-a-272	rs56094641	G	A	0.403318	Impedance of arm (right)
12	0.040285	520513	112610714	5.89e-99	0.001907	ieu-b-31	rs11066188	A	G	0.410164	monocyte cell count
4	0.00618972	462933	111709004	6.8e-99	0.000293	ukb-b-11550	rs1906592	G	T	0.105323	Non-cancer illness code, self-reported: atrial fibrillation
6	-0.154729	NA	161005610	1.4e-98	0.00747385	met-d-VLDL_L	rs55730499	T	C	0.079862	Total lipids in VLDL
7	0.0448	450243	92264993	3.49e-98	0.0021	ebi-a-GCST90000025	rs2282979	C	T	0.2692	Appendicular lean mass
2	0.0545754	461460	630075	1.9e-97	0.00260497	ukb-b-19953	rs73139123	T	C	0.818148	Body mass index (BMI)
18	0.0480012	461460	57766512	1.6e-96	0.00230248	ukb-b-19953	rs1539952	G	A	0.248203	Body mass index (BMI)
6	-0.150925	NA	161005610	3.8e-96	0.00735521	met-d-L_VLDL_PL	rs55730499	T	C	0.079862	Phospholipids in large VLDL
16	0.0394657	331117	53806453	5.02e-96	0.00189742	ukb-a-264	rs56094641	G	A	0.403318	Body fat percentage
16	0.0446087	454588	53848561	5.9e-96	0.00214617	ukb-b-20044	rs1861867	G	A	0.601861	Trunk fat mass
2	0.054447	454884	630075	1.3e-95	0.00262421	ukb-b-2303	rs73139123	T	C	0.81815	Body mass index (BMI)
16	0.0274929	454888	53848561	1.5e-95	0.00132562	ukb-b-14540	rs1861867	G	A	0.601844	Whole body water mass
18	0.0384876	331258	57766512	1.9e-95	0.00185611	ukb-a-280	rs1539952	G	A	0.248987	Leg fat-free mass (left)
18	0.0381578	331253	57766512	4.1e-95	0.0018435	ukb-a-281	rs1539952	G	A	0.248987	Leg predicted mass (left)
16	0.0273403	454850	53848561	8.2e-95	0.00132345	ukb-b-13354	rs1861867	G	A	0.60184	Whole body fat-free mass
16	0.0307317	454718	53848561	2e-94	0.00149076	ukb-b-4650	rs1861867	G	A	0.601847	Comparative body size at age 10
16	0.0276471	454672	53848561	3e-94	0.00134238	ukb-b-19925	rs1861867	G	A	0.601854	Arm fat-free mass (left)
16	0.0318504	331278	53806453	4.49e-94	0.00154744	ukb-a-278	rs56094641	G	A	0.403318	Leg fat percentage (left)
16	0.0322275	331296	53806453	6.79e-94	0.00156729	ukb-a-274	rs56094641	G	A	0.403318	Leg fat percentage (right)
18	0.0365033	331030	57766512	7.48e-94	0.00177563	ukb-a-292	rs1539952	G	A	0.248987	Trunk fat-free mass
7	0.028628	454508	92264993	1.1e-93	0.00139422	ukb-b-17409	rs2282979	C	T	0.269322	Trunk fat-free mass
6	0.150726	NA	161005610	1.1e-93	0.0074029	met-d-XL_VLDL_FC_pct	rs55730499	T	C	0.079658	Free cholesterol to total lipids ratio in very large VLDL
6	-0.150544	NA	161005610	1.1e-93	0.00744565	met-d-XL_VLDL_C	rs55730499	T	C	0.079862	Cholesterol in very large VLDL
18	0.0476017	454884	57766512	1.6e-93	0.00232023	ukb-b-2303	rs1539952	G	A	0.248123	Body mass index (BMI)
6	0.144129	NA	161005610	1.6e-93	0.00716157	met-d-M_VLDL_CE_pct	rs55730499	T	C	0.079862	Cholesteryl esters to total lipids ratio in medium VLDL
2	-0.0486752	454863	630075	2.1e-93	0.00237427	ukb-b-7376	rs73139123	T	C	0.818149	Impedance of leg (right)
7	0.028474	454463	92264993	2.7e-93	0.00138975	ukb-b-9685	rs2282979	C	T	0.269318	Trunk predicted mass
18	0.0362729	330995	57766512	2.73e-93	0.00176984	ukb-a-293	rs1539952	G	A	0.248987	Trunk predicted mass
6	0.14363	NA	161005610	5.4e-93	0.0071811	met-d-M_VLDL_C_pct	rs55730499	T	C	0.079862	Cholesterol to total lipids ratio in medium VLDL
18	0.0365613	331159	57766512	1.86e-92	0.00179212	ukb-a-288	rs1539952	G	A	0.248987	Arm fat-free mass (left)
16	0.0602	315347	53848561	3.8e-92	0.00296	ebi-a-GCST006368	rs1861867	G	A	0.6892	Body mass index
18	0.0375413	331285	57766512	3.81e-92	0.00184332	ukb-a-277	rs1539952	G	A	0.248987	Leg predicted mass (right)
12	0.0403482	350475	112610714	3.89e-92	0.00198127	ukb-d-30030_irnt	rs11066188	A	G	0.406439	Haematocrit percentage
2	0.0333526	454888	630075	4.1e-92	0.00163841	ukb-b-14540	rs73139123	T	C	0.818148	Whole body water mass
2	0.0332823	454850	630075	4.9e-92	0.00163573	ukb-b-13354	rs73139123	T	C	0.818145	Whole body fat-free mass
18	0.0465251	454757	57766512	8.3e-92	0.00228943	ukb-b-6704	rs1539952	G	A	0.248125	Arm fat mass (right)
16	0.0329437	454724	53848561	8.9e-92	0.00162139	ukb-b-20188	rs1861867	G	A	0.601848	Arm fat percentage (left)
12	-0.049315	344728	111833788	9.69e-92	0.00242692	ukb-d-30240_irnt	rs10774624	A	G	0.513889	Reticulocyte percentage
18	0.0361927	331146	57766512	2.63e-91	0.00178544	ukb-a-289	rs1539952	G	A	0.248987	Arm predicted mass (left)
16	0.0517175	336107	53848561	2.94e-91	0.00255199	ukb-a-248	rs1861867	G	A	0.597818	Body mass index (BMI)
9	0.5822	3301	136151806	2.95e-91	0.0287	prot-a-1051	rs600038	C	T	0.20651	Protein FAM3D
18	0.0375362	331285	57766512	5.99e-91	0.00185543	ukb-a-276	rs1539952	G	A	0.248987	Leg fat-free mass (right)
16	0.0265215	454746	53848561	7.7e-91	0.00131219	ukb-b-16698	rs1861867	G	A	0.601849	Arm predicted mass (right)
18	0.0462495	454684	57766512	9.2e-91	0.00228922	ukb-b-8338	rs1539952	G	A	0.248125	Arm fat mass (left)
2	-0.0483018	454857	630075	1.7e-90	0.0023943	ukb-b-14068	rs73139123	T	C	0.818149	Impedance of leg (left)
7	0.0340219	461536	92264993	3.8e-90	0.00168988	ukb-b-16881	rs2282979	C	T	0.26939	Sitting height
2	-0.0400209	454840	630075	1.4e-89	0.00199416	ukb-b-19921	rs73139123	T	C	0.81815	Impedance of whole body
16	0.0311164	330995	53806453	3.72e-89	0.00155383	ukb-a-293	rs56094641	G	A	0.403318	Trunk predicted mass
16	0.031212	331030	53806453	4.01e-89	0.0015589	ukb-a-292	rs56094641	G	A	0.403318	Trunk fat-free mass
18	0.0492008	336227	57766512	9.4e-89	0.0024626	ukb-a-249	rs1539952	G	A	0.248987	Weight
16	0.0266971	454655	53848561	1.1e-88	0.00133711	ukb-b-9093	rs1861867	G	A	0.601855	Arm predicted mass (left)
16	0.0325213	454789	53848561	1.6e-88	0.00163052	ukb-b-12854	rs1861867	G	A	0.601848	Arm fat percentage (right)
6	-0.149629	NA	161005610	3.7e-88	0.00759432	met-d-M_LDL_CE_pct	rs55730499	T	C	0.079862	Cholesteryl esters to total lipids ratio in medium LDL
16	0.0261441	454753	53848561	9.7e-88	0.00131667	ukb-b-19520	rs1861867	G	A	0.601847	Arm fat-free mass (right)
12	-0.0720854	170641	111833788	1.07e-87	0.00363126	ebi-a-GCST004622	rs10774624	A	G	0.5122	Reticulocyte count
6	-0.147209	NA	161005610	1.8e-87	0.00754775	met-d-MUFA	rs55730499	T	C	0.079856	Monounsaturated fatty acids
6	-0.144023	NA	161005610	1.9e-87	0.00737414	met-d-L_VLDL_FC	rs55730499	T	C	0.079862	Free cholesterol in large VLDL
16	0.0446456	336227	53848561	3.02e-87	0.00225425	ukb-a-249	rs1861867	G	A	0.597818	Weight
2	0.0327355	454655	630075	3.1e-87	0.00165348	ukb-b-9093	rs73139123	T	C	0.81815	Arm predicted mass (left)
6	-0.148469	NA	161005610	9.2e-87	0.00761453	met-d-S_LDL_CE_pct	rs55730499	T	C	0.079862	Cholesteryl esters to total lipids ratio in small LDL
12	0.07221	171643	112610714	2.43e-86	0.00366662	ebi-a-GCST004627	rs11066188	A	G	0.4087	Lymphocyte counts
2	0.0510235	454757	630075	2.5e-86	0.0025909	ukb-b-6704	rs73139123	T	C	0.818155	Arm fat mass (right)
12	-0.0477776	344729	111833788	3.19e-86	0.00242702	ukb-d-30290_irnt	rs10774624	A	G	0.513889	High light scatter reticulocyte percentage
18	0.0456545	462117	57766512	3.7e-86	0.00232073	ukb-b-15590	rs1539952	G	A	0.248201	Hip circumference
6	0.143572	NA	161005610	4.1e-86	0.00752735	met-d-S_VLDL_CE_pct	rs55730499	T	C	0.079862	Cholesteryl esters to total lipids ratio in small VLDL
6	0.148621	NA	161005610	4.1e-86	0.00761352	met-d-S_LDL_PL_pct	rs55730499	T	C	0.079862	Phospholipids to total lipids ratio in small LDL
12	0.00885609	462933	112610714	4.5e-86	0.00045	ukb-b-19732	rs11066188	A	G	0.408849	Non-cancer illness code, self-reported: hypothyroidism/myxoedema
2	0.0326112	454672	630075	6.4e-86	0.00166005	ukb-b-19925	rs73139123	T	C	0.818153	Arm fat-free mass (left)
12	-0.00806	462933	111833788	3.4e-85	0.000412	ukb-b-17918	rs10774624	A	G	0.51334	Treatment/medication code: levothyroxine sodium
6	-0.137321	NA	161005610	5.1e-85	0.00720597	met-d-M_VLDL_TG_pct	rs55730499	T	C	0.079862	Triglycerides to total lipids ratio in medium VLDL
6	-0.141741	NA	161005610	2.1e-84	0.00740689	met-d-M_VLDL_TG	rs55730499	T	C	0.079862	Triglycerides in medium VLDL
18	0.0341988	331221	57766512	2.23e-84	0.00175656	ukb-a-284	rs1539952	G	A	0.248987	Arm fat-free mass (right)
7	0.063	253182	92264993	7.2e-84	0.0032	ieu-a-89	rs2282979	C	T	0.292	Height
7	0.0270839	454850	92264993	2.1e-83	0.00139974	ukb-b-13354	rs2282979	C	T	0.26932	Whole body fat-free mass
14	0.2271	30427	35347512	3.04e-83	0.011749	eqtl-a-ENSG00000258790	rs1712355	G	T	0.500132	ENSG00000258790
6	0.139261	NA	161005610	1.2e-82	0.00742327	met-d-S_VLDL_C_pct	rs55730499	T	C	0.079862	Cholesterol to total lipids ratio in small VLDL
9	0.0495003	NA	136151806	1.9e-82	0.00257351	ieu-b-110	rs600038	C	T	0.20696	LDL cholesterol
12	0.0464687	344729	112610714	3.34e-82	0.00241892	ukb-d-30250_irnt	rs11066188	A	G	0.406398	Reticulocyte count
2	0.0496861	454684	630075	5.7e-82	0.00259087	ukb-b-8338	rs73139123	T	C	0.818155	Arm fat mass (left)
18	0.0335319	331216	57766512	9.32e-82	0.00175035	ukb-a-285	rs1539952	G	A	0.248987	Arm predicted mass (right)
6	0.135251	NA	161005610	2.1e-81	0.00725623	met-d-M_VLDL_FC_pct	rs55730499	T	C	0.079862	Free cholesterol to total lipids ratio in medium VLDL
7	0.02679	454888	92264993	2.2e-81	0.00140206	ukb-b-14540	rs2282979	C	T	0.269326	Whole body water mass
4	-0.1398	1030836	111586978	2.75e-81	0.0073	ebi-a-GCST006414	rs1823290	A	T	0.6992	Atrial fibrillation
6	0.082772	342590	161005610	6.41e-81	0.0043435	ukb-d-30640_irnt	rs55730499	T	C	0.081333	Apoliprotein B
2	0.0309796	454753	630075	1e-80	0.00162814	ukb-b-19520	rs73139123	T	C	0.818147	Arm fat-free mass (right)
4	0.0113521	361194	111709004	1.46e-80	0.000597	ukb-d-CARDIAC_ARRHYTM	rs1906592	G	T	0.10154	Cardiac arrhytmias, COPD co-morbidities
9	0.5488	3301	136151806	3.09e-80	0.0289	prot-a-294	rs600038	C	T	0.20651	C1GALT1-specific chaperone 1
12	0.0075159	344264	112610714	3.47e-80	0.000396	ukb-d-30720_raw	rs11066188	A	G	0.40666	Cystatin C
9	0.0101473	361194	22102165	2.12e-79	0.000538	ukb-d-I9_IHD	rs7859727	T	C	0.489131	Ischaemic heart disease, wide definition
2	0.0495635	462117	630075	2.6e-79	0.00262837	ukb-b-15590	rs73139123	T	C	0.818171	Hip circumference
16	0.3716	105818	53806453	2.98e-79	0.0197	ieu-b-4816	rs56094641	G	A	NA	Body mass index
16	0.042839	331113	53806453	4.54e-79	0.00227479	ukb-a-290	rs56094641	G	A	0.403318	Trunk fat percentage
6	0.070532	343621	161005610	4.88e-79	0.0037461	ukb-d-30780_raw	rs55730499	T	C	0.081299	LDL direct
18	0.0428088	454137	57766512	6.4e-79	0.00227596	ukb-b-19393	rs1539952	G	A	0.248112	Whole body fat mass
18	0.0391444	462166	57766512	8e-79	0.00208247	ukb-b-9405	rs1539952	G	A	0.248197	Waist circumference
2	0.0413411	331693	630075	8.07e-79	0.00219882	ukb-a-34	rs73139123	T	C	0.824173	Comparative body size at age 10
12	0.0450779	349861	111833788	8.73e-79	0.00239813	ukb-d-30200_irnt	rs10774624	A	G	0.513884	Neutrophill percentage
18	-0.0402846	331284	57766512	2.54e-78	0.00214961	ukb-a-269	rs1539952	G	A	0.248987	Impedance of whole body
6	0.019377	342590	161005610	2.8e-78	0.0010343	ukb-d-30640_raw	rs55730499	T	C	0.081333	Apoliprotein B
6	0.080735	343621	161005610	3.08e-78	0.0043104	ukb-d-30780_irnt	rs55730499	T	C	0.081299	LDL direct
2	0.0303125	454746	630075	7.2e-78	0.0016227	ukb-b-16698	rs73139123	T	C	0.818151	Arm predicted mass (right)
9	-0.042961	521588	136151806	7.41e-78	0.002299	ieu-b-31	rs600038	C	T	0.20759	monocyte cell count
4	0.464	537409	111848270	9.55e-78	0.0249	ebi-a-GCST006061	rs17513625	A	G	NA	Atrial fibrillation
6	0.142716	NA	161005610	1.6e-77	0.0077277	met-d-XXL_VLDL_PL_pct	rs55730499	T	C	0.078744	Phospholipids to total lipids ratio in chylomicrons and extremely large VLDL
16	0.0379825	331275	53848561	2.17e-77	0.00203923	ukb-a-279	rs1861867	G	A	0.597818	Leg fat mass (left)
12	0.0678605	170536	112610714	2.33e-77	0.00364505	ebi-a-GCST004617	rs11066188	A	G	0.4086	Eosinophil percentage of granulocytes
2	0.0388579	454823	630075	2.5e-77	0.00208771	ukb-b-7212	rs73139123	T	C	0.818151	Leg fat mass (left)
16	0.0316272	331258	53848561	2.63e-77	0.00169895	ukb-a-280	rs1861867	G	A	0.597818	Leg fat-free mass (left)
6	0.137278	NA	161005610	3.7e-77	0.00742207	met-d-Omega_6_pct	rs55730499	T	C	0.079856	Ratio of omega-6 fatty acids to total fatty acids
16	0.0313027	331253	53848561	8.82e-77	0.00168742	ukb-a-281	rs1861867	G	A	0.597818	Leg predicted mass (left)
6	-0.133206	NA	161005610	9.1e-77	0.00738255	met-d-S_VLDL_TG_pct	rs55730499	T	C	0.079862	Triglycerides to total lipids ratio in small VLDL
16	0.046847	331226	53848561	1.27e-76	0.00252806	ukb-a-283	rs1861867	G	A	0.597818	Arm fat mass (right)
16	0.0381958	331293	53848561	1.66e-76	0.0020628	ukb-a-275	rs1861867	G	A	0.597818	Leg fat mass (right)
12	-0.5715	698324	111833788	2.95e-76	0.0309	ieu-b-38	rs10774624	A	G	0.5146	systolic blood pressure
16	-0.0276799	454826	53848561	3.3e-76	0.00149829	ukb-b-7859	rs1861867	G	A	0.601849	Impedance of arm (right)
1	-0.744814	29320	51797794	4.43e-76	0.0403501	eqtl-a-ENSG00000117862	rs80061532	G	C	0.0217158	ENSG00000117862
16	-0.0277301	454850	53848561	6e-76	0.00150358	ukb-b-19379	rs1861867	G	A	0.601851	Impedance of arm (left)
18	-0.0303101	454850	57766512	7.3e-76	0.00164441	ukb-b-19379	rs1539952	G	A	0.248117	Impedance of arm (left)
12	0.0448166	344729	112610714	9.08e-76	0.00243244	ukb-d-30300_irnt	rs11066188	A	G	0.406398	High light scatter reticulocyte count
18	0.0343311	454846	57766512	1.5e-75	0.00186659	ukb-b-18096	rs1539952	G	A	0.248118	Leg fat mass (right)
9	0.135052	547261	22025493	2.2e-75	0.00735119	ebi-a-GCST005195	rs10738604	A	G	NA	Coronary artery disease
18	0.033876	454823	57766512	2.5e-75	0.00184463	ukb-b-7212	rs1539952	G	A	0.248122	Leg fat mass (left)
2	0.0298801	454508	630075	4e-75	0.00162928	ukb-b-17409	rs73139123	T	C	0.818145	Trunk fat-free mass
6	-0.132454	NA	161005610	4.1e-75	0.007494	met-d-XL_HDL_TG	rs55730499	T	C	0.079862	Triglycerides in very large HDL
12	-0.219545	28798	112610714	7.98e-75	0.0119958	eqtl-a-ENSG00000111275	rs11066188	A	G	0.402331	ENSG00000111275
16	0.0312927	331307	53848561	1.06e-74	0.00171082	ukb-a-268	rs1861867	G	A	0.597818	Basal metabolic rate
6	0.132493	NA	161005610	2.2e-74	0.00731364	met-d-PUFA_by_MUFA	rs55730499	T	C	0.079856	Ratio of polyunsaturated fatty acids to monounsaturated fatty acids
18	0.0403	450243	57766512	2.47e-74	0.0022	ebi-a-GCST90000025	rs1539952	G	A	0.248	Appendicular lean mass
16	0.0461336	331164	53848561	2.54e-74	0.00252878	ukb-a-287	rs1861867	G	A	0.597818	Arm fat mass (left)
12	0.0661626	172378	112610714	2.84e-74	0.00362878	ebi-a-GCST004600	rs11066188	A	G	0.4088	Eosinophil percentage of white cells
6	0.0349501	407557	161005610	3e-74	0.00191715	ukb-b-18408	rs55730499	T	C	0.079898	Illnesses of father: Heart disease
16	0.0299257	454633	53848561	3.8e-74	0.00164271	ukb-b-8909	rs1861867	G	A	0.601854	Body fat percentage
7	0.0267845	454874	92264993	5.9e-74	0.00147223	ukb-b-16446	rs2282979	C	T	0.269325	Basal metabolic rate
2	0.0428088	462166	630075	1.6e-73	0.00236	ukb-b-9405	rs73139123	T	C	0.81817	Waist circumference
2	0.0294304	454463	630075	2.1e-73	0.00162403	ukb-b-9685	rs73139123	T	C	0.818141	Trunk predicted mass
18	-0.0465516	331296	57766512	2.87e-73	0.00257045	ukb-a-271	rs1539952	G	A	0.248987	Impedance of leg (left)
9	0.00815977	361194	22102165	4.83e-73	0.000451	ukb-d-I9_CORATHER	rs7859727	T	C	0.489131	Coronary atherosclerosis
2	0.0381822	454846	630075	5.2e-73	0.00211262	ukb-b-18096	rs73139123	T	C	0.818149	Leg fat mass (right)
2	0.0464797	454137	630075	8.3e-73	0.00257544	ukb-b-19393	rs73139123	T	C	0.818151	Whole body fat mass
16	-0.0354217	331284	53848561	1.98e-72	0.00196747	ukb-a-269	rs1861867	G	A	0.597818	Impedance of whole body
12	-0.0376008	436424	111833788	2e-72	0.00208913	ukb-b-7992	rs10774624	A	G	0.514056	Diastolic blood pressure, automated reading
6	-0.134896	NA	161005610	2e-72	0.00755758	met-d-SFA	rs55730499	T	C	0.079856	Saturated fatty acids
12	-0.0652078	170761	111833788	2.39e-72	0.00362493	ebi-a-GCST004611	rs10774624	A	G	0.5122	High light scatter reticulocyte count
16	0.0459615	336601	53848561	2.63e-72	0.00255516	ukb-a-388	rs1861867	G	A	0.597818	Hip circumference
16	0.0667	236781	53848561	2.9e-72	0.0037	ebi-a-GCST002783	rs1861867	G	A	NA	Body mass index
16	0.0667	269334	53848561	2.9e-72	0.0037	ieu-a-2	rs1861867	G	A	0.7155	Body mass index
9	0.045436	343621	136151806	4.56e-72	0.0025303	ukb-d-30780_raw	rs600038	C	T	0.20659	LDL direct
16	0.07912	158284	53806453	5.06e-72	0.004408	ebi-a-GCST004904	rs56094641	G	A	0.201	Body mass index
16	0.07912	NA	53806453	5.06e-72	0.004408	bbj-a-1	rs56094641	G	A	0.201	Body mass index
16	0.0304803	331285	53848561	5.49e-72	0.00169836	ukb-a-276	rs1861867	G	A	0.597818	Leg fat-free mass (right)
16	0.0302663	331285	53848561	6.47e-72	0.00168729	ukb-a-277	rs1861867	G	A	0.597818	Leg predicted mass (right)
4	0.00762308	337199	111709004	8.07e-72	0.000425	ukb-a-536	rs1906592	G	T	0.101855	Diagnoses - main ICD10: I48 Atrial fibrillation and flutter
16	0.0240186	454826	53848561	1.5e-71	0.00134287	ukb-b-18377	rs1861867	G	A	0.601849	Leg fat percentage (left)
9	0.00590594	463010	22102165	1.8e-71	0.00033	ukb-b-1668	rs7859727	T	C	0.491423	Diagnoses - main ICD10: I25.1 Atherosclerotic heart disease
6	0.130744	NA	161005610	2.6e-71	0.00733986	met-d-PUFA_pct	rs55730499	T	C	0.079856	Ratio of polyunsaturated fatty acids to total fatty acids
6	-0.1285	NA	161005610	9.2e-71	0.00740021	met-d-S_VLDL_TG	rs55730499	T	C	0.079862	Triglycerides in small VLDL
9	0.183031	171875	22102165	1.12e-70	0.0102975	ieu-a-798	rs7859727	T	C	0.514909	Myocardial infarction
9	0.0058065	361194	136151806	1.21e-70	0.000327	ukb-d-I9_VTE	rs600038	C	T	0.206756	Venous thromboembolism
16	0.0447422	330762	53848561	1.23e-70	0.0025174	ukb-a-265	rs1861867	G	A	0.597818	Whole body fat mass
12	-0.0093066	337159	111833788	1.35e-70	0.000524	ukb-a-77	rs10774624	A	G	0.512835	Non-cancer illness code self-reported: hypothyroidism/myxoedema
6	-0.132062	NA	161005610	2.6e-70	0.00756515	met-d-Total_FA	rs55730499	T	C	0.079856	Total fatty acids
6	-0.127657	NA	161005610	3.4e-70	0.007312	met-d-MUFA_pct	rs55730499	T	C	0.079856	Ratio of monounsaturated fatty acids to total fatty acids
4	-0.202039	NA	111764972	3.91e-70	0.0114121	bbj-a-86	rs7680240	C	A	0.530477	Arrhythmia
18	-0.0290005	454826	57766512	4.3e-70	0.00163854	ukb-b-7859	rs1539952	G	A	0.248114	Impedance of arm (right)
6	-0.131929	NA	161005610	4.3e-70	0.00759557	met-d-L_VLDL_TG_pct	rs55730499	T	C	0.079852	Triglycerides to total lipids ratio in large VLDL
18	0.0415347	454588	57766512	4.4e-70	0.00234698	ukb-b-20044	rs1539952	G	A	0.248117	Trunk fat mass
9	0.051533	343621	136151806	4.5e-70	0.0029114	ukb-d-30780_irnt	rs600038	C	T	0.20659	LDL direct
6	0.014607	361194	161005610	5.64e-70	0.000826	ukb-d-I9_CORATHER	rs55730499	T	C	0.0813848	Coronary atherosclerosis
7	0.024989	454655	92264993	7.6e-70	0.00141451	ukb-b-9093	rs2282979	C	T	0.269328	Arm predicted mass (left)
16	0.0232055	454463	53848561	9.5e-70	0.00131446	ukb-b-9685	rs1861867	G	A	0.601859	Trunk predicted mass
6	0.0173754	361194	161005610	9.53e-70	0.000984	ukb-d-I9_IHD	rs55730499	T	C	0.0813848	Ischaemic heart disease, wide definition
16	0.0403195	336639	53848561	1.23e-69	0.00228526	ukb-a-382	rs1861867	G	A	0.597818	Waist circumference
4	-0.201323	NA	111628628	1.34e-69	0.0114165	bbj-a-86	rs981150	A	G	0.433339	Arrhythmia
16	0.0239785	454854	53848561	1.5e-69	0.00136028	ukb-b-20531	rs1861867	G	A	0.601852	Leg fat percentage (right)
16	0.0232424	454508	53848561	1.6e-69	0.00131867	ukb-b-17409	rs1861867	G	A	0.601861	Trunk fat-free mass
12	0.0643487	170641	112610714	2.93e-69	0.00365822	ebi-a-GCST004622	rs11066188	A	G	0.4089	Reticulocyte count
9	0.057474	344278	136151806	5.73e-69	0.0032737	ukb-d-30690_raw	rs600038	C	T	0.2066	Cholesterol
16	0.0676	252263	53848561	8.05e-69	0.0039	ieu-a-835	rs1861867	G	A	0.7155	Body mass index
18	0.0285465	454718	57766512	9.8e-69	0.00162924	ukb-b-4650	rs1539952	G	A	0.248194	Comparative body size at age 10
6	-0.128738	NA	161005610	3.2e-68	0.00753149	met-d-VLDL_PL	rs55730499	T	C	0.079862	Phospholipids in VLDL
16	0.0286172	331159	53848561	4.08e-68	0.00164048	ukb-a-288	rs1861867	G	A	0.597818	Arm fat-free mass (left)
12	-0.0624924	172925	111833788	5.47e-68	0.00358666	ebi-a-GCST004615	rs10774624	A	G	0.5122	Hemoglobin concentration
9	0.049665	344278	136151806	2.8e-67	0.0028653	ukb-d-30690_irnt	rs600038	C	T	0.2066	Cholesterol
18	-0.0441777	331301	57766512	3.64e-67	0.00255085	ukb-a-270	rs1539952	G	A	0.248987	Impedance of leg (right)
12	-0.062831	170690	111833788	3.79e-67	0.00362922	ebi-a-GCST004619	rs10774624	A	G	0.5122	Reticulocyte fraction of red cells
16	-0.0407348	331296	53848561	3.92e-67	0.00235264	ukb-a-271	rs1861867	G	A	0.597818	Impedance of leg (left)
12	0.00718213	462933	112610714	4.9e-67	0.000415	ukb-b-17918	rs11066188	A	G	0.408849	Treatment/medication code: levothyroxine sodium
9	0.00546087	361194	136151806	7.1e-67	0.000316	ukb-d-I9_DVTANDPULM	rs600038	C	T	0.206756	DVT of lower extremities and pulmonary embolism
7	0.0245051	454672	92264993	1e-66	0.00142016	ukb-b-19925	rs2282979	C	T	0.269332	Arm fat-free mass (left)
7	0.275425	4994	74134911	1.31e-66	0.015975	eqtl-a-ENSG00000184616	rs35005436	C	T	0.162277	ENSG00000184616
12	-0.0624269	172435	111833788	1.61e-66	0.00362334	ebi-a-GCST004610	rs10774624	A	G	0.5123	White blood cell count
16	0.0281515	331315	53848561	1.77e-66	0.00163411	ukb-a-267	rs1861867	G	A	0.597818	Whole body water mass
12	-0.0402113	349856	111833788	2.16e-66	0.00233576	ukb-d-30130_irnt	rs10774624	A	G	0.513882	Monocyte count
6	0.129383	NA	161005610	2.9e-66	0.00762517	met-d-M_LDL_PL_pct	rs55730499	T	C	0.079862	Phospholipids to total lipids ratio in medium LDL
12	-0.0353599	350475	111833788	3.59e-66	0.00205747	ukb-d-30010_irnt	rs10774624	A	G	0.513927	Red blood cell (erythrocyte) count
12	-0.0624239	170672	112610714	1.01e-65	0.00364576	ebi-a-GCST004623	rs11066188	A	G	0.4086	Neutrophil percentage of granulocytes
16	0.0279437	331291	53848561	1.02e-65	0.00163171	ukb-a-266	rs1861867	G	A	0.597818	Whole body fat-free mass
1	0.217106	22495	16347534	1.3e-65	0.0126907	eqtl-a-ENSG00000179743	rs28579893	G	A	0.685797	ENSG00000179743
16	0.0274112	331216	53848561	1.35e-65	0.00160212	ukb-a-285	rs1861867	G	A	0.597818	Arm predicted mass (right)
9	0.499	3301	136151806	2e-65	0.0292	prot-a-1216	rs600038	C	T	0.20651	D-glucuronyl C5-epimerase
7	0.0295354	331030	92264993	2.08e-65	0.00172882	ukb-a-292	rs2282979	C	T	0.267292	Trunk fat-free mass
16	0.0301711	331693	53848561	2.08e-65	0.00176604	ukb-a-34	rs1861867	G	A	0.597818	Comparative body size at age 10
7	0.0293986	330995	92264993	3.12e-65	0.0017232	ukb-a-293	rs2282979	C	T	0.267292	Trunk predicted mass
16	-0.0398148	331301	53848561	3.48e-65	0.00233464	ukb-a-270	rs1861867	G	A	0.597818	Impedance of leg (right)
16	0.027413	331221	53848561	3.75e-65	0.00160784	ukb-a-284	rs1861867	G	A	0.597818	Arm fat-free mass (right)
12	-0.201187	27751	111833788	5.53e-65	0.0118184	eqtl-a-ENSG00000111252	rs10774624	A	G	0.538565	ENSG00000111252
7	0.0236223	454746	92264993	6.3e-65	0.00138826	ukb-b-16698	rs2282979	C	T	0.269321	Arm predicted mass (right)
9	0.2157	NA	22102165	1.04e-64	0.0127	finn-b-I9_CORATHER	rs7859727	T	C	0.4147	Coronary atherosclerosis
16	0.0277376	331146	53848561	1.43e-64	0.00163439	ukb-a-289	rs1861867	G	A	0.597818	Arm predicted mass (left)
2	0.0448617	454588	630075	5.3e-64	0.00265602	ukb-b-20044	rs73139123	T	C	0.818148	Trunk fat mass
6	0.12592	NA	161005610	6.9e-64	0.00745941	met-d-LDL_size	rs55730499	T	C	0.079862	Average diameter for LDL particles
6	0.207175	31684	36633069	1.08e-63	0.0122964	eqtl-a-ENSG00000124762	rs4713999	G	A	0.642621	ENSG00000124762
9	0.047884	344182	136151806	1.3e-63	0.0028433	ukb-d-30750_irnt	rs600038	C	T	0.20651	Glycated haemoglobin
7	0.0234485	454753	92264993	1.4e-63	0.00139298	ukb-b-19520	rs2282979	C	T	0.269322	Arm fat-free mass (right)
9	0.3825	NA	22102165	1.48e-63	0.0227	finn-b-I9_CABG	rs7859727	T	C	0.4128	Coronary artery bypass grafting
6	-0.122826	NA	161005610	2.3e-63	0.00745783	met-d-L_VLDL_C	rs55730499	T	C	0.079862	Cholesterol in large VLDL
12	-0.0599755	173039	111833788	2.61e-63	0.0035708	ebi-a-GCST004604	rs10774624	A	G	0.5122	Hematocrit
2	0.0352796	331253	630075	2.89e-63	0.00210077	ukb-a-281	rs73139123	T	C	0.824173	Leg predicted mass (left)
9	0.00608396	462013	136151806	5.7e-63	0.000363	ukb-b-11411	rs600038	C	T	0.207038	Blood clot, DVT, bronchitis, emphysema, asthma, rhinitis, eczema, allergy diagnosed by doctor: Blood clot in the leg (DVT)
16	0.0329777	454613	53848561	9e-63	0.0019721	ukb-b-16407	rs1861867	G	A	0.601858	Trunk fat percentage
2	0.0353541	331258	630075	1.09e-62	0.00211515	ukb-a-280	rs73139123	T	C	0.824173	Leg fat-free mass (left)
12	0.040946	344728	112610714	1.19e-62	0.00245054	ukb-d-30240_irnt	rs11066188	A	G	0.406398	Reticulocyte percentage
9	0.167235	212453	22102165	1.39e-62	0.0100162	bbj-a-159	rs7859727	T	C	0.657693	Coronary artery disease
7	0.0353784	336172	92264993	2.06e-62	0.00212148	ukb-a-195	rs2282979	C	T	0.267292	Sitting height
16	0.0433244	331093	53848561	2.09e-62	0.00259804	ukb-a-291	rs1861867	G	A	0.597818	Trunk fat mass
6	-0.122511	NA	161005610	3.5e-62	0.00750545	met-d-XL_VLDL_CE	rs55730499	T	C	0.079862	Cholesteryl esters in very large VLDL
9	-0.4865	3301	136151806	4.57e-62	0.0293	prot-a-1129	rs600038	C	T	0.20651	Vascular endothelial growth factor receptor 3
2	0.0465461	336227	630075	9.74e-62	0.0028068	ukb-a-249	rs73139123	T	C	0.824173	Weight
9	0.00593839	462933	136151806	1.5e-61	0.000359	ukb-b-12040	rs600038	C	T	0.207042	Non-cancer illness code, self-reported: deep venous thrombosis (dvt)
6	0.079704	344278	161005610	9.91e-61	0.0048473	ukb-d-30690_raw	rs55730499	T	C	0.081299	Cholesterol
7	0.0239681	454799	92264993	1.1e-60	0.00145839	ukb-b-17271	rs2282979	C	T	0.269325	Leg predicted mass (left)
2	0.034731	331285	630075	1.3e-60	0.00211429	ukb-a-276	rs73139123	T	C	0.824173	Leg fat-free mass (right)
7	0.0239084	454834	92264993	1.8e-60	0.00145762	ukb-b-14310	rs2282979	C	T	0.269327	Leg predicted mass (right)
18	0.0457493	336107	57766512	1.81e-60	0.00278844	ukb-a-248	rs1539952	G	A	0.248987	Body mass index (BMI)
7	0.0240441	454835	92264993	2.3e-60	0.00146706	ukb-b-12828	rs2282979	C	T	0.269328	Leg fat-free mass (right)
12	0.040147	344729	112610714	2.68e-60	0.00245059	ukb-d-30290_irnt	rs11066188	A	G	0.406398	High light scatter reticulocyte percentage
2	0.0344096	331285	630075	2.74e-60	0.00210053	ukb-a-277	rs73139123	T	C	0.824173	Leg predicted mass (right)
7	0.0240197	454805	92264993	3.5e-60	0.00146797	ukb-b-16099	rs2282979	C	T	0.269326	Leg fat-free mass (left)
7	0.0282931	331291	92264993	1.03e-59	0.00173569	ukb-a-266	rs2282979	C	T	0.267292	Whole body fat-free mass
9	-0.4776	3301	136151806	1.1e-59	0.0293	prot-a-1564	rs600038	C	T	0.20651	Insulin receptor
2	0.0346031	331307	630075	2.49e-59	0.00212988	ukb-a-268	rs73139123	T	C	0.824173	Basal metabolic rate
12	-0.0391335	349861	112610714	9.57e-59	0.00242109	ukb-d-30200_irnt	rs11066188	A	G	0.406477	Neutrophill percentage
6	0.114641	NA	161005610	1e-58	0.00728686	met-d-S_VLDL_FC_pct	rs55730499	T	C	0.079862	Free cholesterol to total lipids ratio in small VLDL
6	0.068562	344278	161005610	1e-58	0.0042425	ukb-d-30690_irnt	rs55730499	T	C	0.081299	Cholesterol
9	-0.065842	150708	136151806	1.83e-58	0.004083	ebi-a-GCST90002364	rs600038	C	T	0.270623	Red blood cell count
18	-0.200717	31680	21154024	1.83e-58	0.0124511	eqtl-a-ENSG00000141458	rs1788826	A	G	0.66012	ENSG00000141458
9	0.188438	96595	22102165	2.06e-58	0.011689	ieu-a-9	rs7859727	T	C	0.477379	Coronary heart disease
18	0.0444521	331164	57766512	3.32e-58	0.00276327	ukb-a-287	rs1539952	G	A	0.248987	Arm fat mass (left)
18	0.0444258	331226	57766512	3.64e-58	0.00276259	ukb-a-283	rs1539952	G	A	0.248987	Arm fat mass (right)
7	0.0279116	331315	92264993	5.33e-58	0.00173823	ukb-a-267	rs2282979	C	T	0.267292	Whole body water mass
12	-0.058147	170763	111833788	6.51e-58	0.00362469	ebi-a-GCST004612	rs10774624	A	G	0.5122	High light scatter reticulocyte percentage of red cells
7	0.0452854	244730	92264993	1.9e-57	0.00286588	ebi-a-GCST90000027	rs2282979	C	T	0.269993	Appendicular lean mass
12	-0.188987	28089	111833788	2.01e-57	0.0118326	eqtl-a-ENSG00000115415	rs10774624	A	G	0.538565	ENSG00000115415
12	-0.0077041	337159	111833788	2.58e-57	0.000483	ukb-a-190	rs10774624	A	G	0.512835	Treatment/medication code: levothyroxine sodium
12	-0.188796	28089	111833788	2.61e-57	0.0118328	eqtl-a-ENSG00000162654	rs10774624	A	G	0.538565	ENSG00000162654
16	0.0367055	265753	53806453	4.6e-57	0.00230555	ukb-b-4080	rs56094641	G	A	0.404578	Ankle spacing width
2	0.0505959	336107	630075	4.63e-57	0.0031776	ukb-a-248	rs73139123	T	C	0.824173	Body mass index (BMI)
12	0.00840152	337159	112610714	7.77e-57	0.000529	ukb-a-77	rs11066188	A	G	0.406669	Non-cancer illness code self-reported: hypothyroidism/myxoedema
2	0.0320488	454789	630075	8.1e-57	0.00201763	ukb-b-12854	rs73139123	T	C	0.818151	Arm fat percentage (right)
18	0.0306034	331693	57766512	1.23e-56	0.00192942	ukb-a-34	rs1539952	G	A	0.248987	Comparative body size at age 10
6	0.00968562	463010	161005610	1.3e-56	0.000611	ukb-b-1668	rs55730499	T	C	0.079714	Diagnoses - main ICD10: I25.1 Atherosclerotic heart disease
2	-0.0294623	454850	630075	1.4e-56	0.00185881	ukb-b-19379	rs73139123	T	C	0.818147	Impedance of arm (left)
9	0.0164332	407557	22102165	1.8e-56	0.00103784	ukb-b-18408	rs7859727	T	C	0.491685	Illnesses of father: Heart disease
6	0.112455	NA	161005610	2.4e-56	0.00730212	met-d-S_VLDL_PL_pct	rs55730499	T	C	0.079862	Phospholipids to total lipids ratio in small VLDL
4	0.0222766	454718	45186139	8.9e-56	0.00141589	ukb-b-4650	rs10938398	A	G	0.433549	Comparative body size at age 10
12	0.0574506	170761	112610714	9.14e-56	0.00365185	ebi-a-GCST004611	rs11066188	A	G	0.4089	High light scatter reticulocyte count
9	-0.035637	562237	136151806	9.78e-56	0.002265	ieu-b-30	rs600038	C	T	0.208251	white blood cell count
4	0.3755	1030836	111848270	1.47e-55	0.0239	ebi-a-GCST006414	rs17513625	A	G	0.0245	Atrial fibrillation
6	0.0196518	462933	161005610	1.7e-55	0.00125231	ukb-b-10912	rs55730499	T	C	0.07972	Non-cancer illness code, self-reported: high cholesterol
16	0.0306367	331198	53848561	2.02e-55	0.00195332	ukb-a-286	rs1861867	G	A	0.597818	Arm fat percentage (left)
6	-0.11621	NA	161005610	2.3e-55	0.00756857	met-d-VLDL_FC	rs55730499	T	C	0.079862	Free cholesterol in VLDL
7	0.0399027	265753	92264993	3.5e-55	0.00255027	ukb-b-4080	rs2282979	C	T	0.268657	Ankle spacing width
9	0.1742	NA	22102165	3.88e-55	0.0111	finn-b-I9_IHD	rs7859727	T	C	0.4148	Ischaemic heart disease, wide definition
2	0.0317479	331291	630075	4.82e-55	0.00203133	ukb-a-266	rs73139123	T	C	0.824173	Whole body fat-free mass
18	0.0435822	336601	57766512	6.28e-55	0.00279153	ukb-a-388	rs1539952	G	A	0.248987	Hip circumference
16	0.0305939	331249	53848561	8.88e-55	0.00196239	ukb-a-282	rs1861867	G	A	0.597818	Arm fat percentage (right)
2	0.0312191	454724	630075	1.3e-54	0.00200627	ukb-b-20188	rs73139123	T	C	0.818148	Arm fat percentage (left)
2	0.0316459	331315	630075	1.51e-54	0.00203433	ukb-a-267	rs73139123	T	C	0.824173	Whole body water mass
9	0.4572	3301	136151806	1.55e-54	0.0294	prot-a-1009	rs600038	C	T	0.20651	Coagulation Factor VIII
9	-0.043921	342990	136151806	2.27e-54	0.0028282	ukb-d-30650_irnt	rs600038	C	T	0.20659	Aspartate aminotransferase
18	0.0455	315347	57766512	2.6e-54	0.00293	ebi-a-GCST006368	rs1539952	G	A	0.2759	Body mass index
7	0.0282337	331307	92264993	2.96e-54	0.00181999	ukb-a-268	rs2282979	C	T	0.267292	Basal metabolic rate
7	0.0290097	332021	92264993	4.84e-54	0.00187384	ukb-a-35	rs2282979	C	T	0.267292	Comparative height size at age 10
12	0.056568	170690	112610714	5.4e-54	0.00365625	ebi-a-GCST004619	rs11066188	A	G	0.4089	Reticulocyte fraction of red cells
18	-0.0307578	331292	57766512	8.3e-54	0.00199123	ukb-a-273	rs1539952	G	A	0.248987	Impedance of arm (left)
16	-0.0278833	331279	53848561	2.93e-53	0.00181473	ukb-a-272	rs1861867	G	A	0.597818	Impedance of arm (right)
16	-0.027979	331292	53848561	3.55e-53	0.00182243	ukb-a-273	rs1861867	G	A	0.597818	Impedance of arm (left)
12	0.4774	710351	112610714	3.87e-53	0.0311	ieu-b-38	rs11066188	A	G	0.4122	systolic blood pressure
6	0.107942	NA	161005610	9.6e-53	0.0072718	met-d-L_LDL_FC_pct	rs55730499	T	C	0.079862	Free cholesterol to total lipids ratio in large LDL
6	0.112152	NA	161005610	1.2e-52	0.0075422	met-d-S_HDL_C_pct	rs55730499	T	C	0.079862	Cholesterol to total lipids ratio in small HDL
2	0.19881	25361	86764004	1.51e-52	0.0130319	eqtl-a-ENSG00000115561	rs4832298	T	C	0.711671	ENSG00000115561
9	0.1994	NA	22102165	1.86e-52	0.0131	finn-b-I9_CHD	rs7859727	T	C	0.4148	Major coronary heart disease event
12	-0.0361448	349861	111833788	2.27e-52	0.002373	ukb-d-30180_irnt	rs10774624	A	G	0.513884	Lymphocyte percentage
2	-0.0445008	331296	630075	4.05e-52	0.0029289	ukb-a-271	rs73139123	T	C	0.824173	Impedance of leg (left)
12	0.0548651	172925	112610714	4.53e-52	0.00361341	ebi-a-GCST004615	rs11066188	A	G	0.4089	Hemoglobin concentration
2	0.030696	331146	630075	2.08e-51	0.00203474	ukb-a-289	rs73139123	T	C	0.824173	Arm predicted mass (left)
12	-0.178594	11496	111833788	2.23e-51	0.011844	eqtl-a-ENSG00000154451	rs10774624	A	G	0.538565	ENSG00000154451
4	-0.174219	NA	111586978	2.34e-51	0.0115562	bbj-a-86	rs1823290	A	T	0.547025	Arrhythmia
18	0.0268674	454789	57766512	2.5e-51	0.00178268	ukb-b-12854	rs1539952	G	A	0.248126	Arm fat percentage (right)
2	-0.0368825	331284	630075	3.22e-51	0.0024495	ukb-a-269	rs73139123	T	C	0.824173	Impedance of whole body
12	-0.034943	342829	111833788	3.7e-51	0.0023222	ukb-d-30840_irnt	rs10774624	A	G	0.51373	Total bilirubin
12	0.0312416	350475	112610714	4.09e-51	0.00207707	ukb-d-30010_irnt	rs11066188	A	G	0.406439	Red blood cell (erythrocyte) count
2	0.0471809	331226	630075	8.94e-51	0.0031476	ukb-a-283	rs73139123	T	C	0.824173	Arm fat mass (right)
2	0.0538	315347	630075	9.2e-51	0.00359	ebi-a-GCST006368	rs73139123	T	C	0.3771	Body mass index
4	-0.1944	118755	111628628	1.16e-50	0.013	ebi-a-GCST004296	rs981150	A	G	NA	Atrial fibrillation
2	-0.0277183	454826	630075	1.2e-50	0.00185217	ukb-b-7859	rs73139123	T	C	0.81815	Impedance of arm (right)
9	0.0057503	337199	22102165	2.65e-50	0.000385	ukb-a-534	rs7859727	T	C	0.487814	Diagnoses - main ICD10: I25 Chronic ischaemic heart disease
2	-0.0432848	331301	630075	3.83e-50	0.00290648	ukb-a-270	rs73139123	T	C	0.824173	Impedance of leg (right)
9	0.00633981	336782	136151806	3.86e-50	0.000426	ukb-a-443	rs600038	C	T	0.208343	Blood clot DVT bronchitis emphysema asthma rhinitis eczema allergy diagnosed by doctor: Blood clot in the leg (DVT)
18	0.0371697	336639	57766512	4.14e-50	0.00249676	ukb-a-382	rs1539952	G	A	0.248987	Waist circumference
12	-0.2657	741059	115555530	6.05e-50	0.0179	ieu-b-39	rs35432	T	C	0.3859	diastolic blood pressure
16	0.0240744	330995	53848561	6.38e-50	0.00162027	ukb-a-293	rs1861867	G	A	0.597818	Trunk predicted mass
2	0.0297138	331221	630075	7.85e-50	0.00200169	ukb-a-284	rs73139123	T	C	0.824173	Arm fat-free mass (right)
9	0.00624572	337159	136151806	9.23e-50	0.000421	ukb-a-65	rs600038	C	T	0.208343	Non-cancer illness code self-reported: deep venous thrombosis (dvt)
18	0.0334381	331293	57766512	9.28e-50	0.00225428	ukb-a-275	rs1539952	G	A	0.248987	Leg fat mass (right)
16	0.0240961	331030	53848561	1.07e-49	0.00162555	ukb-a-292	rs1861867	G	A	0.597818	Trunk fat-free mass
12	0.178403	28414	112610714	1.22e-49	0.0120441	eqtl-a-ENSG00000111252	rs11066188	A	G	0.402331	ENSG00000111252
12	-0.0368173	317756	111833788	1.27e-49	0.0024856	ukb-a-359	rs10774624	A	G	0.512835	Diastolic blood pressure automated reading
18	0.0262315	454724	57766512	1.5e-49	0.00177278	ukb-b-20188	rs1539952	G	A	0.248128	Arm fat percentage (left)
9	0.0729191	NA	136151806	1.6e-49	0.0049839	met-d-L_VLDL_C_pct	rs600038	C	T	0.206405	Cholesterol to total lipids ratio in large VLDL
2	0.030188	331159	630075	2.03e-49	0.00204241	ukb-a-288	rs73139123	T	C	0.824173	Arm fat-free mass (left)
18	-0.0292841	331279	57766512	2.43e-49	0.00198289	ukb-a-272	rs1539952	G	A	0.248987	Impedance of arm (right)
12	-0.174942	27875	111833788	2.43e-49	0.0118479	eqtl-a-ENSG00000117228	rs10774624	A	G	0.538565	ENSG00000117228
6	-0.108755	NA	161005610	2.9e-49	0.00751429	met-d-M_LDL_TG	rs55730499	T	C	0.079862	Triglycerides in medium LDL
7	0.0257312	331159	92264993	3.43e-49	0.00174507	ukb-a-288	rs2282979	C	T	0.267292	Arm fat-free mass (left)
10	0.233284	28584	75417249	3.62e-49	0.0158277	eqtl-a-ENSG00000166507	rs4746140	C	G	0.167222	ENSG00000166507
9	0.00827844	361194	22025493	8.43e-49	0.000564	ukb-d-I9_IHD	rs10738604	A	G	0.351817	Ischaemic heart disease, wide definition
7	0.0255191	331146	92264993	9.23e-49	0.00173858	ukb-a-289	rs2282979	C	T	0.267292	Arm predicted mass (left)
6	0.0103304	337199	161005610	1.03e-48	0.000704	ukb-a-534	rs55730499	T	C	0.081655	Diagnoses - main ICD10: I25 Chronic ischaemic heart disease
9	-0.06008	149861	136151806	1.2e-48	0.004097	ebi-a-GCST90002311	rs600038	C	T	0.270646	Hemoglobin concentration
6	0.182111	31684	79345249	1.35e-48	0.0124307	eqtl-a-ENSG00000146247	rs9361413	G	A	0.34447	ENSG00000146247
2	0.0465996	336601	630075	1.45e-48	0.00318148	ukb-a-388	rs73139123	T	C	0.824173	Hip circumference
18	0.0326193	331275	57766512	1.69e-48	0.00222857	ukb-a-279	rs1539952	G	A	0.248987	Leg fat mass (left)
18	0.0471531	205513	57766512	2.3e-48	0.00330587	ebi-a-GCST90000026	rs1539952	G	A	0.248026	Appendicular lean mass
18	0.0401251	330762	57766512	3.61e-48	0.00275108	ukb-a-265	rs1539952	G	A	0.248987	Whole body fat mass
4	0.0293219	454884	45186139	4e-48	0.00201156	ukb-b-2303	rs10938398	A	G	0.433498	Body mass index (BMI)
12	-0.172625	28089	111833788	4.54e-48	0.0118503	eqtl-a-ENSG00000152229	rs10774624	A	G	0.538565	ENSG00000152229
4	0.0289053	454684	45186139	4.9e-48	0.00198504	ukb-b-8338	rs10938398	A	G	0.433499	Arm fat mass (left)
16	0.1296	433540	53806453	4.91e-48	0.0089	ebi-a-GCST010118	rs56094641	G	A	0.1664	Type 2 diabetes
5	0.204409	31565	137012171	5.66e-48	0.0140465	eqtl-a-ENSG00000146021	rs11745324	A	G	0.229596	ENSG00000146021
4	0.0290402	461460	45186139	6.4e-48	0.00199677	ukb-b-19953	rs10938398	A	G	0.433574	Body mass index (BMI)
6	0.0321995	292053	161005610	1.01e-47	0.00221835	ukb-a-201	rs55730499	T	C	0.081655	Illnesses of father: Heart disease
12	0.0529633	172435	112610714	1.08e-47	0.0036506	ebi-a-GCST004610	rs11066188	A	G	0.4088	White blood cell count
6	-0.102195	NA	161005610	1.4e-47	0.00724893	met-d-XS_VLDL_TG_pct	rs55730499	T	C	0.079862	Triglycerides to total lipids ratio in very small VLDL
16	-0.0305053	243944	53806453	1.6e-47	0.00210686	ukb-b-3768	rs56094641	G	A	0.402468	Age when periods started (menarche)
9	-0.0720753	NA	136151806	1.8e-47	0.00507865	met-d-L_VLDL_TG_pct	rs600038	C	T	0.206405	Triglycerides to total lipids ratio in large VLDL
2	0.0288701	331216	630075	1.84e-47	0.00199465	ukb-a-285	rs73139123	T	C	0.824173	Arm predicted mass (right)
2	0.0455205	331164	630075	2.32e-47	0.00314853	ukb-a-287	rs73139123	T	C	0.824173	Arm fat mass (left)
4	-0.315	NA	111764972	3.18e-47	0.022	bbj-a-71	rs7680240	C	A	0.5232	Atrial Fibrillation
9	0.426	3301	136151806	4.27e-47	0.0296	prot-a-1238	rs600038	C	T	0.20651	Golgi membrane protein 1
12	0.0518474	173039	112610714	4.33e-47	0.00359743	ebi-a-GCST004604	rs11066188	A	G	0.4089	Hematocrit
9	0.2001	NA	22102165	6.58e-47	0.0139	finn-b-I9_ANGINA	rs7859727	T	C	0.4138	Angina pectoris
9	-0.034132	519282	136151806	7.16e-47	0.002373	ieu-b-34	rs600038	C	T	0.20752	neutrophil cell count
16	0.0231994	331278	53848561	7.48e-47	0.00161367	ukb-a-278	rs1861867	G	A	0.597818	Leg fat percentage (left)
16	0.0284284	331117	53848561	8.49e-47	0.00197859	ukb-a-264	rs1861867	G	A	0.597818	Body fat percentage
18	0.0488	236781	57766512	9.3e-47	0.0034	ebi-a-GCST002783	rs1539952	G	A	NA	Body mass index
18	0.0488	338604	57766512	9.3e-47	0.0034	ieu-a-2	rs1539952	G	A	0.2917	Body mass index
6	0.101972	NA	161005610	1e-46	0.00732346	met-d-M_VLDL_PL_pct	rs55730499	T	C	0.079862	Phospholipids to total lipids ratio in medium VLDL
10	-0.226875	28485	75417249	1.46e-46	0.0158343	eqtl-a-ENSG00000122882	rs4746140	C	G	0.167222	ENSG00000122882
12	0.0337848	349856	112610714	1.53e-46	0.00235811	ukb-d-30130_irnt	rs11066188	A	G	0.406477	Monocyte count
9	0.2778	NA	136151806	1.91e-46	0.0194	finn-b-I9_VTE	rs600038	C	T	0.2223	Venous thromboembolism
9	0.0366549	NA	136151806	2.5e-46	0.00256513	ieu-b-108	rs600038	C	T	0.20701	apolipoprotein B
4	0.0283565	454757	45186139	2.7e-46	0.00198498	ukb-b-6704	rs10938398	A	G	0.433506	Arm fat mass (right)
4	0.1607	NA	111709004	2.87e-46	0.0113	finn-b-FG_OTHHEART	rs1906592	G	T	0.1465	Other heart diseases (FG_OTHHEART)
7	0.0256194	331285	92264993	3.35e-46	0.00179501	ukb-a-277	rs2282979	C	T	0.267292	Leg predicted mass (right)
12	0.16913	27875	111833788	3.47e-46	0.0118539	eqtl-a-ENSG00000197747	rs10774624	A	G	0.538565	ENSG00000197747
6	-0.101345	NA	161005610	3.9e-46	0.00725885	met-d-S_HDL_TG_pct	rs55730499	T	C	0.079862	Triglycerides to total lipids ratio in small HDL
7	0.0256865	331285	92264993	7.44e-46	0.00180678	ukb-a-276	rs2282979	C	T	0.267292	Leg fat-free mass (right)
2	0.0360945	331275	630075	7.53e-46	0.00253903	ukb-a-279	rs73139123	T	C	0.824173	Leg fat mass (left)
12	0.029906	436424	112610714	8.3e-46	0.00210508	ukb-b-7992	rs11066188	A	G	0.40821	Diastolic blood pressure, automated reading
7	0.0254837	331253	92264993	1.01e-45	0.00179522	ukb-a-281	rs2282979	C	T	0.267292	Leg predicted mass (left)
9	0.00329132	462933	136151806	1.3e-45	0.000232	ukb-b-16048	rs600038	C	T	0.207042	Non-cancer illness code, self-reported: pulmonary embolism +/- dvt
6	0.0339679	209638	161005610	1.6e-45	0.00239877	ukb-b-11740	rs55730499	T	C	0.079684	Medication for cholesterol, blood pressure or diabetes: Cholesterol lowering medication
7	0.0241325	331216	92264993	1.69e-45	0.00170434	ukb-a-285	rs2282979	C	T	0.267292	Arm predicted mass (right)
2	-0.0339302	350470	37147975	1.77e-45	0.00239691	ukb-d-30100_irnt	rs7605601	G	T	0.457137	Mean platelet (thrombocyte) volume
17	-0.0290885	426824	2203453	2.4e-45	0.00190422	ebi-a-GCST006979	rs216193	G	A	0.624219	Heel bone mineral density
10	-0.223693	28798	75417249	2.69e-45	0.0158375	eqtl-a-ENSG00000166321	rs4746140	C	G	0.167222	ENSG00000166321
7	0.025527	331258	92264993	2.84e-45	0.00180751	ukb-a-280	rs2282979	C	T	0.267292	Leg fat-free mass (left)
4	0.0225645	454823	45186139	3.5e-45	0.0015997	ukb-b-7212	rs10938398	A	G	0.433502	Leg fat mass (left)
16	0.0230575	331296	53848561	3.51e-45	0.0016344	ukb-a-274	rs1861867	G	A	0.597818	Leg fat percentage (right)
12	0.0514888	170763	112610714	3.8e-45	0.00365169	ebi-a-GCST004612	rs11066188	A	G	0.4089	High light scatter reticulocyte percentage of red cells
12	0.0507281	171542	111833788	6.43e-45	0.00360726	ebi-a-GCST004633	rs10774624	A	G	0.5123	Neutrophil percentage of white cells
2	0.0284576	331030	630075	6.6e-45	0.00202357	ukb-a-292	rs73139123	T	C	0.824173	Trunk fat-free mass
7	-0.0366689	349861	92264993	7.41e-45	0.00260901	ukb-d-30190_irnt	rs2282979	C	T	0.267624	Monocyte percentage
2	0.0360041	331293	630075	1.24e-44	0.00256835	ukb-a-275	rs73139123	T	C	0.824173	Leg fat mass (right)
12	-0.02741	518204	111833788	1.25e-44	0.001955	ieu-b-34	rs10774624	A	G	0.513975	neutrophil cell count
4	0.0226873	454846	45186139	1.3e-44	0.00161888	ukb-b-18096	rs10938398	A	G	0.433501	Leg fat mass (right)
7	0.0441004	205513	92264993	1.5e-44	0.00317733	ebi-a-GCST90000026	rs2282979	C	T	0.26825	Appendicular lean mass
12	-0.4336	729748	115555530	1.85e-44	0.031	ieu-b-38	rs35432	T	C	0.3861	systolic blood pressure
9	0.00508693	462933	22102165	2.2e-44	0.000364	ukb-b-8650	rs7859727	T	C	0.491415	Non-cancer illness code, self-reported: angina
18	0.0367996	265753	57766512	2.5e-44	0.00263481	ukb-b-4080	rs1539952	G	A	0.248069	Ankle spacing width
9	0.00660761	361194	22025493	2.63e-44	0.000473	ukb-d-I9_CORATHER	rs10738604	A	G	0.351817	Coronary atherosclerosis
6	-0.101797	NA	161005610	2.7e-44	0.00739827	met-d-S_HDL_TG	rs55730499	T	C	0.079862	Triglycerides in small HDL
4	0.0275414	454137	45186139	2.8e-44	0.00197323	ukb-b-19393	rs10938398	A	G	0.433522	Whole body fat mass
9	-0.06585	NA	136151806	3.18e-44	0.00472	bbj-a-50	rs600038	C	T	0.2755	Red blood cell count
12	0.0131463	461880	111833788	3.9e-44	0.000943	ukb-b-13352	rs10774624	A	G	0.513313	Vascular/heart problems diagnosed by doctor: None of the above
9	-0.0398472	349856	136151806	4.62e-44	0.00286165	ukb-d-30130_irnt	rs600038	C	T	0.20651	Monocyte count
16	0.0707	117163	53848561	4.78e-44	0.0051	ieu-a-785	rs1861867	G	A	0.7155	Body mass index
4	0.00467162	462933	111709004	4.8e-44	0.000336	ukb-b-13248	rs1906592	G	T	0.105323	Treatment/medication code: warfarin
4	-0.305	NA	111628628	6.68e-44	0.022	bbj-a-71	rs981150	A	G	0.4315	Atrial Fibrillation
12	0.164534	21757	111833788	9.01e-44	0.0118585	eqtl-a-ENSG00000234608	rs10774624	A	G	0.538565	ENSG00000234608
2	0.0279827	330995	630075	9.41e-44	0.00201696	ukb-a-293	rs73139123	T	C	0.824173	Trunk predicted mass
9	0.00322425	462013	136151806	1e-43	0.000233	ukb-b-13704	rs600038	C	T	0.207038	Blood clot, DVT, bronchitis, emphysema, asthma, rhinitis, eczema, allergy diagnosed by doctor: Blood clot in the lung
7	0.0237155	331221	92264993	1.06e-43	0.00171044	ukb-a-284	rs2282979	C	T	0.267292	Arm fat-free mass (right)
9	0.2279	NA	22102165	1.18e-43	0.0164	finn-b-I9_MI_STRICT	rs7859727	T	C	0.4131	Myocardial infarction, strict
12	-0.164253	28089	111833788	1.26e-43	0.0118587	eqtl-a-ENSG00000162645	rs10774624	A	G	0.538565	ENSG00000162645
9	-0.057745	142940	136151806	1.66e-43	0.004173	ebi-a-GCST90002305	rs600038	C	T	0.27357	Hematocrit
4	-0.269	NA	111628628	2.12e-43	0.0195	finn-b-I9_AF_REIMB	rs981150	A	G	0.6043	Atrial fibrillation and flutter with reimbursement
9	0.00504294	461880	22102165	2.6e-43	0.000365	ukb-b-8468	rs7859727	T	C	0.491401	Vascular/heart problems diagnosed by doctor: Angina
4	0.539	NA	111848270	2.73e-43	0.0391	finn-b-I9_AF_REIMB	rs17513625	A	G	0.06337	Atrial fibrillation and flutter with reimbursement
4	0.0211619	454724	45186139	4.3e-43	0.00153761	ukb-b-20188	rs10938398	A	G	0.433505	Arm fat percentage (left)
9	0.0689156	NA	136151806	4.6e-43	0.0050539	met-d-L_VLDL_FC_pct	rs600038	C	T	0.206405	Free cholesterol to total lipids ratio in large VLDL
9	0.0053032	361194	22102165	4.7e-43	0.000385	ukb-d-I9_CHD_NOREV	rs7859727	T	C	0.489131	Major coronary heart disease event excluding revascularizations
9	0.0053032	361194	22102165	4.7e-43	0.000385	ukb-d-I9_CHD	rs7859727	T	C	0.489131	Major coronary heart disease event
2	0.0430366	330762	630075	6.87e-43	0.00313442	ukb-a-265	rs73139123	T	C	0.824173	Whole body fat mass
4	0.0242078	454893	45186139	7.5e-43	0.00176412	ukb-b-12039	rs10938398	A	G	0.433499	Weight
12	0.00667994	337159	112610714	9.25e-43	0.000487	ukb-a-190	rs11066188	A	G	0.406669	Treatment/medication code: levothyroxine sodium
6	0.0113075	463010	161005610	1.1e-42	0.000826	ukb-b-12651	rs55730499	T	C	0.079714	Diagnoses - secondary ICD10: E78.0 Pure hypercholesterolaemia
6	0.101104	NA	161005610	1.1e-42	0.00756053	met-d-L_VLDL_FC_pct	rs55730499	T	C	0.079852	Free cholesterol to total lipids ratio in large VLDL
6	0.0982189	NA	161005610	1.1e-42	0.00725985	met-d-Unsaturation	rs55730499	T	C	0.079856	Degree of unsaturation
6	0.0966953	NA	161005610	1.2e-42	0.00723184	met-d-XS_VLDL_C_pct	rs55730499	T	C	0.079862	Cholesterol to total lipids ratio in very small VLDL
16	0.061	158926	53848561	1.4e-42	0.0045	ieu-a-49	rs1861867	G	A	0.7155	Hip circumference
9	0.0690163	NA	136151806	1.4e-42	0.0050342	met-d-S_VLDL_CE_pct	rs600038	C	T	0.206411	Cholesteryl esters to total lipids ratio in small VLDL
4	0.1509	NA	111709004	1.42e-42	0.011	finn-b-I9_OTHHEART	rs1906592	G	T	0.1465	Other heart diseases (I9_OTHHEART)
4	0.0239368	461632	45186139	1.6e-42	0.00175171	ukb-b-11842	rs10938398	A	G	0.433573	Weight
18	0.0485	321540	57766512	1.61e-42	0.0036	ieu-a-835	rs1539952	G	A	0.2917	Body mass index
9	-0.3835	3394	136151806	1.98e-42	0.0277	prot-b-79	rs600038	C	T	0.2422	platelet and endothelial cell adhesion molecule 1
12	0.031967	342829	112610714	2.32e-42	0.0023433	ukb-d-30840_irnt	rs11066188	A	G	0.40663	Total bilirubin
18	0.0387155	331093	57766512	2.49e-42	0.0028391	ukb-a-291	rs1539952	G	A	0.248987	Trunk fat mass
4	0.3123	413304	111709004	2.53e-42	0.0229	ebi-a-GCST005842	rs1906592	G	T	0.1984	Ischemic stroke (cardioembolic)
16	0.06	173317	53848561	2.8e-42	0.0044	ieu-a-48	rs1861867	G	A	0.7155	Hip circumference
12	0.162	NA	112610714	2.87e-42	0.0119	finn-b-E4_HYTHY_AI_STRICT	rs11066188	A	G	0.3773	Hypothyroidism, strict autoimmune
2	0.0276764	454633	630075	3.2e-42	0.00203247	ukb-b-8909	rs73139123	T	C	0.818135	Body fat percentage
9	0.00219076	463010	136151806	3.7e-42	0.000161	ukb-b-12267	rs600038	C	T	0.207045	Diagnoses - main ICD10: I80.2 Phlebitis and thrombophlebitis of other deep vessels of lower extremities
7	0.198655	4656	75061769	3.88e-42	0.0146044	eqtl-a-ENSG00000170092	rs6944634	G	C	0.206628	ENSG00000170092
9	0.0655358	NA	136151806	4.9e-42	0.00488304	met-d-L_VLDL_CE_pct	rs600038	C	T	0.206405	Cholesteryl esters to total lipids ratio in large VLDL
6	-0.0964075	NA	161005610	5.4e-42	0.00719006	met-d-XL_HDL_TG_pct	rs55730499	T	C	0.079862	Triglycerides to total lipids ratio in very large HDL
6	-0.0996347	NA	161005610	6.6e-42	0.00752447	met-d-HDL_TG	rs55730499	T	C	0.079862	Triglycerides in HDL
12	-0.0489686	170721	111833788	7.4e-42	0.00361257	ebi-a-GCST004625	rs10774624	A	G	0.5123	Monocyte count
9	0.15	NA	22102165	7.51e-42	0.0111	finn-b-I9_CVD_HARD	rs7859727	T	C	0.4148	Hard cardiovascular diseases
14	0.160113	31684	35347512	9.3e-42	0.011827	eqtl-a-ENSG00000151327	rs1712355	G	T	0.500132	ENSG00000151327
12	-0.16	NA	111833788	9.92e-42	0.0118	finn-b-E4_HYTHY_AI_STRICT	rs10774624	A	G	0.5986	Hypothyroidism, strict autoimmune
9	0.00467311	463010	22025493	1.4e-41	0.000346	ukb-b-1668	rs10738604	A	G	0.353973	Diagnoses - main ICD10: I25.1 Atherosclerotic heart disease
16	0.2265	NA	53806453	1.88e-41	0.0168	finn-b-E4_OBESITY	rs56094641	G	A	0.419	Obesity
6	-0.166392	5502	36633069	1.95e-41	0.0123402	eqtl-a-ENSG00000255587	rs4713999	G	A	0.642621	ENSG00000255587
2	0.0383286	336639	630075	2.41e-41	0.00284549	ukb-a-382	rs73139123	T	C	0.824173	Waist circumference
6	0.0986762	NA	161005610	2.5e-41	0.00752468	met-d-S_HDL_CE_pct	rs55730499	T	C	0.079862	Cholesteryl esters to total lipids ratio in small HDL
4	0.0273609	454588	45186139	3.2e-41	0.00203463	ukb-b-20044	rs10938398	A	G	0.43349	Trunk fat mass
6	-0.0993429	NA	161005610	3.5e-41	0.00757372	met-d-M_VLDL_L	rs55730499	T	C	0.079862	Total lipids in medium VLDL
16	0.08017	NA	53806453	3.72e-41	0.005967	bbj-a-2	rs56094641	G	A	0.201	Body mass index
16	0.1043	62892	53806453	3.76e-41	0.0078	ebi-a-GCST006867	rs56094641	G	A	0.405378	Type 2 diabetes
16	0.2249	NA	53806453	3.88e-41	0.0167	finn-b-E4_OBESITY_HYPER	rs56094641	G	A	0.419	Obesity and other hyperalimentation
4	0.0207668	454789	45186139	4e-41	0.00154627	ukb-b-12854	rs10938398	A	G	0.433507	Arm fat percentage (right)
6	0.00946659	361194	161005610	4.73e-41	0.000705	ukb-d-I9_CHD	rs55730499	T	C	0.0813848	Major coronary heart disease event
6	0.00946659	361194	161005610	4.73e-41	0.000705	ukb-d-I9_CHD_NOREV	rs55730499	T	C	0.0813848	Major coronary heart disease event excluding revascularizations
16	0.057	176344	53848561	4.8e-41	0.0043	ieu-a-61	rs1861867	G	A	0.7155	Waist circumference
12	-0.027805	472914	111833788	5.29e-41	0.002072	ieu-b-29	rs10774624	A	G	0.514353	basophil cell count
9	0.0162766	292053	22102165	5.76e-41	0.00121416	ukb-a-201	rs7859727	T	C	0.487814	Illnesses of father: Heart disease
2	0.0222126	454826	630075	9.2e-41	0.00166155	ukb-b-18377	rs73139123	T	C	0.818147	Leg fat percentage (left)
16	0.0317076	331113	53848561	9.64e-41	0.00237206	ukb-a-290	rs1861867	G	A	0.597818	Trunk fat percentage
6	0.0939589	NA	161005610	1e-40	0.00719426	met-d-XS_VLDL_CE_pct	rs55730499	T	C	0.079862	Cholesteryl esters to total lipids ratio in very small VLDL
6	0.0076393	462933	161005610	1.1e-40	0.000572	ukb-b-15829	rs55730499	T	C	0.07972	Non-cancer illness code, self-reported: heart attack/myocardial infarction
6	-0.0980299	NA	161005610	1.3e-40	0.00753498	met-d-L_VLDL_CE	rs55730499	T	C	0.079862	Cholesteryl esters in large VLDL
12	0.031961	349861	112610714	1.36e-40	0.00239559	ukb-d-30180_irnt	rs11066188	A	G	0.406477	Lymphocyte percentage
6	0.0076551	461880	161005610	2.1e-40	0.000575	ukb-b-11590	rs55730499	T	C	0.079702	Vascular/heart problems diagnosed by doctor: Heart attack
9	0.00239252	462933	22102165	2.2e-40	0.00018	ukb-b-12465	rs7859727	T	C	0.491415	Operation code: coronary artery bypass grafts (cabg)
7	0.0260154	461632	92264993	2.3e-40	0.00195621	ukb-b-11842	rs2282979	C	T	0.269375	Weight
6	0.00894622	462933	161005610	2.5e-40	0.000673	ukb-b-8650	rs55730499	T	C	0.07972	Non-cancer illness code, self-reported: angina
7	0.0261722	454893	92264993	3e-40	0.00197061	ukb-b-12039	rs2282979	C	T	0.269324	Weight
9	0.2751	NA	136151806	3.16e-40	0.0207	finn-b-I9_DVTANDPULM	rs600038	C	T	0.2223	DVT of lower extremities and pulmonary embolism
6	0.00867311	462933	161005610	3.3e-40	0.000653	ukb-b-10008	rs55730499	T	C	0.07972	Treatment/medication code: atorvastatin
12	-0.159996	22804	112610714	3.73e-40	0.0120624	eqtl-a-ENSG00000234608	rs11066188	A	G	0.402331	ENSG00000234608
12	-0.0476579	172952	111833788	4.45e-40	0.00359657	ebi-a-GCST004601	rs10774624	A	G	0.5122	Red blood cell count
16	0.055	188687	53848561	4.8e-40	0.0041	ieu-a-60	rs1861867	G	A	0.7155	Waist circumference
9	0.125862	42457	22025493	4.84e-40	0.0095028	ebi-a-GCST003116	rs10738604	A	G	0.374782	Coronary artery disease
9	0.125862	184305	22025493	4.84e-40	0.0095028	ieu-a-7	rs10738604	A	G	0.374782	Coronary heart disease
12	-0.0121238	461880	111833788	8.1e-40	0.000918	ukb-b-14177	rs10774624	A	G	0.513313	Vascular/heart problems diagnosed by doctor: High blood pressure
9	0.00407452	462933	22102165	1.2e-39	0.000309	ukb-b-15829	rs7859727	T	C	0.491415	Non-cancer illness code, self-reported: heart attack/myocardial infarction
9	0.1764	NA	22102165	1.61e-39	0.0134	finn-b-I9_ANGINA_EXNONE	rs7859727	T	C	0.4148	Angina pectoris (no controls excluded)
12	-0.027006	343836	111833788	1.66e-39	0.0020532	ukb-d-30880_irnt	rs10774624	A	G	0.51371	Urate
4	-0.0032658	463010	111586978	2.6e-39	0.000249	ukb-b-964	rs1823290	A	T	0.697349	Diagnoses - main ICD10: I48 Atrial fibrillation and flutter
16	0.0644	137810	53848561	4.06e-39	0.0049	ieu-a-974	rs1861867	G	A	0.7155	Body mass index
12	-2.1674	343836	111833788	4.22e-39	0.16567	ukb-d-30880_raw	rs10774624	A	G	0.51371	Urate
6	0.316641	42457	161005610	5.39e-39	0.0242403	ebi-a-GCST003116	rs55730499	T	C	0.056243	Coronary artery disease
6	0.316641	184305	161005610	5.39e-39	0.0242403	ieu-a-7	rs55730499	T	C	0.056243	Coronary heart disease
4	0.0219638	331693	45186139	6.13e-39	0.00168248	ukb-a-34	rs10938398	A	G	0.433341	Comparative body size at age 10
6	-0.0960398	NA	161005610	6.4e-39	0.00753444	met-d-M_LDL_TG_pct	rs55730499	T	C	0.079862	Triglycerides to total lipids ratio in medium LDL
6	0.0208784	426240	161005610	6.9e-39	0.0016006	ukb-b-12477	rs55730499	T	C	0.079808	Illnesses of mother: Heart disease
9	0.0091132	342590	136151806	7.3e-39	0.000699	ukb-d-30640_raw	rs600038	C	T	0.20664	Apoliprotein B
9	0.0636033	NA	136151806	8.8e-39	0.00489726	met-d-M_VLDL_PL_pct	rs600038	C	T	0.206411	Phospholipids to total lipids ratio in medium VLDL
7	0.190078	11158	75061769	1.1e-38	0.0146125	eqtl-a-ENSG00000223705	rs6944634	G	C	0.206628	ENSG00000223705
9	0.038118	342590	136151806	1.45e-38	0.0029347	ukb-d-30640_irnt	rs600038	C	T	0.20664	Apoliprotein B
9	0.00288337	361194	136151806	1.51e-38	0.000222	ukb-d-I9_PHLETHROMBDVTLOW	rs600038	C	T	0.206756	DVT of lower extremities
9	0.0040378	461880	22102165	1.6e-38	0.000311	ukb-b-11590	rs7859727	T	C	0.491401	Vascular/heart problems diagnosed by doctor: Heart attack
12	0.154002	27875	111833788	1.68e-38	0.0118685	eqtl-a-ENSG00000179820	rs10774624	A	G	0.538565	ENSG00000179820
9	0.0659111	NA	136151806	1.8e-38	0.00512256	met-d-S_LDL_C_pct	rs600038	C	T	0.206411	Cholesterol to total lipids ratio in small LDL
4	0.0201609	454633	45186139	2.6e-38	0.00155762	ukb-b-8909	rs10938398	A	G	0.433497	Body fat percentage
9	0.206386	42457	22102165	3.01e-38	0.0159607	ebi-a-GCST003116	rs7859727	T	C	0.517095	Coronary artery disease
9	0.206386	184305	22102165	3.01e-38	0.0159607	ieu-a-7	rs7859727	T	C	0.517095	Coronary heart disease
6	0.00873595	461880	161005610	3.2e-38	0.000676	ukb-b-8468	rs55730499	T	C	0.079702	Vascular/heart problems diagnosed by doctor: Angina
16	-0.0325985	176008	53806453	3.7e-38	0.00252346	ukb-a-315	rs56094641	G	A	0.403318	Age when periods started (menarche)
12	-0.0116452	462933	111833788	7.6e-38	0.000906	ukb-b-14057	rs10774624	A	G	0.51334	Non-cancer illness code, self-reported: hypertension
6	0.0186006	337159	161005610	2.06e-37	0.00145503	ukb-a-108	rs55730499	T	C	0.081655	Non-cancer illness code self-reported: high cholesterol
16	0.1276	1030836	73006574	2.47e-37	0.01	ebi-a-GCST006414	rs12325072	C	T	0.1191	Atrial fibrillation
6	0.00542194	463010	161005610	3.3e-37	0.000425	ukb-b-7436	rs55730499	T	C	0.079714	Diagnoses - secondary ICD10: I25.1 Atherosclerotic heart disease
2	0.0412314	331093	630075	3.31e-37	0.00323465	ukb-a-291	rs73139123	T	C	0.824173	Trunk fat mass
9	0.062934	NA	136151806	6.4e-37	0.00496609	met-d-S_VLDL_C_pct	rs600038	C	T	0.206411	Cholesterol to total lipids ratio in small VLDL
16	0.2526	95385	53848561	9.68e-37	0.0199	ieu-b-4816	rs1861867	G	A	NA	Body mass index
2	0.0308883	454613	630075	1e-36	0.00244063	ukb-b-16407	rs73139123	T	C	0.818148	Trunk fat percentage
18	0.0227275	454633	57766512	1e-36	0.00179584	ukb-b-8909	rs1539952	G	A	0.24813	Body fat percentage
16	0.2075	NA	53806453	1.08e-36	0.0164	finn-b-E4_NUTRIDEF	rs56094641	G	A	0.419	Other nutritional deficiencies
2	0.0212848	454854	630075	1.2e-36	0.00168295	ukb-b-20531	rs73139123	T	C	0.81815	Leg fat percentage (right)
12	0.024767	518205	112610714	2.12e-36	0.001965	ieu-b-34	rs11066188	A	G	0.41006	neutrophil cell count
4	-0.0031389	463010	111628628	2.4e-36	0.000249	ukb-b-964	rs981150	A	G	0.702179	Diagnoses - main ICD10: I48 Atrial fibrillation and flutter
2	0.0312	450243	630075	2.73e-36	0.0025	ebi-a-GCST90000025	rs73139123	T	C	0.8182	Appendicular lean mass
12	0.1393	NA	112610714	3.6e-36	0.0111	finn-b-E4_HYTHY_AI_STRICT_PURCH	rs11066188	A	G	0.3789	Hypothyroidism, strict autoimmune, 3 medication purchases required
6	0.00701783	463010	161005610	4.4e-36	0.00056	ukb-b-15686	rs55730499	T	C	0.079714	Diagnoses - secondary ICD10: I20.9 Angina pectoris, unspecified
6	-0.0923535	NA	161005610	5.3e-36	0.00753651	met-d-M_HDL_TG	rs55730499	T	C	0.079862	Triglycerides in medium HDL
16	0.1252	537409	73006574	6.02e-36	0.01	ebi-a-GCST006061	rs12325072	C	T	NA	Atrial fibrillation
12	0.0240577	NA	111833788	7e-36	0.00192375	ieu-b-109	rs10774624	A	G	0.513391	HDL cholesterol
4	0.3422	413304	111709004	8.16e-36	0.0274	ebi-a-GCST006910	rs1906592	G	T	0.1291	Ischemic stroke (cardioembolic)
12	-0.031551	292933	111833788	8.54e-36	0.0025259	ukb-d-30660_irnt	rs10774624	A	G	0.51079	Direct bilirubin
4	0.0348	315347	45186139	1e-35	0.00279	ebi-a-GCST006368	rs10938398	A	G	0.5221	Body mass index
9	-0.0614187	NA	136151806	1.3e-35	0.0049459	met-d-XL_VLDL_TG_pct	rs600038	C	T	0.206318	Triglycerides to total lipids ratio in very large VLDL
16	0.127326	NA	53806453	2.14e-35	0.0102551	bbj-a-153	rs56094641	G	A	0.202192	Type 2 diabetes
16	0.3674	48137	53806453	2.5e-35	0.0296	ieu-b-4815	rs56094641	G	A	NA	Body mass index
9	0.152225	26057	22025493	3.14e-35	0.0122905	eqtl-a-ENSG00000147883	rs10738604	A	G	0.365765	ENSG00000147883
9	0.0134499	407557	22025493	3.2e-35	0.00108618	ukb-b-18408	rs10738604	A	G	0.354232	Illnesses of father: Heart disease
4	0.00441748	463010	111709004	4.5e-35	0.000358	ukb-b-7352	rs1906592	G	T	0.105324	Diagnoses - secondary ICD10: Z92.1 Personal history of long-term (current) use of anticoagulants
9	0.00336805	337159	136151806	4.56e-35	0.000273	ukb-a-64	rs600038	C	T	0.208343	Non-cancer illness code self-reported: pulmonary embolism +/- dvt
12	0.0259541	NA	111833788	6.9e-35	0.00210636	ieu-b-110	rs10774624	A	G	0.513293	LDL cholesterol
7	0.197719	6421	74134911	7.62e-35	0.0160563	eqtl-a-ENSG00000165178	rs35005436	C	T	0.162277	ENSG00000165178
4	0.0230251	454613	45186139	7.7e-35	0.00186991	ukb-b-16407	rs10938398	A	G	0.433496	Trunk fat percentage
9	-0.0579	NA	136151806	8.69e-35	0.004706	bbj-a-25	rs600038	C	T	0.2755	Hemoglobin
9	0.033783	344104	136151806	8.8e-35	0.0027458	ukb-d-30730_irnt	rs600038	C	T	0.2066	Gamma glutamyltransferase
12	0.136	NA	112610714	9.5e-35	0.0111	finn-b-E4_HYTHYNAS	rs11066188	A	G	0.3792	Hypothyroidism, other/unspecified
9	0.00287271	361194	136151806	9.85e-35	0.000234	ukb-d-I26	rs600038	C	T	0.206756	Diagnoses - main ICD10: I26 Pulmonary embolism
4	0.0222115	462166	45186139	1e-34	0.00180756	ukb-b-9405	rs10938398	A	G	0.433578	Waist circumference
9	0.1319	NA	136151806	1.02e-34	0.0107	finn-b-RX_STATIN	rs600038	C	T	0.2223	Statin medication
9	0.0596457	NA	136151806	1.6e-34	0.00485469	met-d-M_VLDL_FC_pct	rs600038	C	T	0.206411	Free cholesterol to total lipids ratio in medium VLDL
12	-0.1352	NA	111833788	1.64e-34	0.011	finn-b-E4_HYTHY_AI_STRICT_PURCH	rs10774624	A	G	0.5969	Hypothyroidism, strict autoimmune, 3 medication purchases required
12	0.028658	344278	111833788	1.83e-34	0.0023405	ukb-d-30690_irnt	rs10774624	A	G	0.5137	Cholesterol
6	0.0879736	NA	161005610	2.7e-34	0.00740073	met-d-M_HDL_CE_pct	rs55730499	T	C	0.079862	Cholesteryl esters to total lipids ratio in medium HDL
12	0.032652	344278	111833788	2.79e-34	0.0026742	ukb-d-30690_raw	rs10774624	A	G	0.5137	Cholesterol
9	0.00332347	336782	136151806	2.88e-34	0.000272	ukb-a-445	rs600038	C	T	0.208343	Blood clot DVT bronchitis emphysema asthma rhinitis eczema allergy diagnosed by doctor: Blood clot in the lung
6	-0.089503	NA	161005610	2.9e-34	0.00748199	met-d-LA	rs55730499	T	C	0.079856	Linoleic acid
9	0.00517912	336683	22102165	3.78e-34	0.000425	ukb-a-436	rs7859727	T	C	0.487814	Vascular/heart problems diagnosed by doctor: Angina
12	-0.12756	342829	111833788	3.81e-34	0.010469	ukb-d-30840_raw	rs10774624	A	G	0.51373	Total bilirubin
12	0.025473	472915	112610714	3.95e-34	0.00209	ieu-b-29	rs11066188	A	G	0.408315	basophil cell count
4	-0.2342	NA	111586978	4.03e-34	0.0192	finn-b-I9_AF_REIMB	rs1823290	A	T	0.5882	Atrial fibrillation and flutter with reimbursement
9	0.00392897	361194	22102165	4.18e-34	0.000323	ukb-d-I9_MI_STRICT	rs7859727	T	C	0.489131	Myocardial infarction, strict
9	0.00392897	361194	22102165	4.18e-34	0.000323	ukb-d-I9_MI	rs7859727	T	C	0.489131	Myocardial infarction
9	0.00293603	361194	136151806	5.4e-34	0.000242	ukb-d-OTHER_ILD_CVD_COMORB	rs600038	C	T	0.206756	Other ILD-related CVD-co-morbidities
2	0.0361869	265753	630075	6.2e-34	0.00297993	ukb-b-4080	rs73139123	T	C	0.818217	Ankle spacing width
6	-0.0873035	NA	161005610	6.2e-34	0.00732032	met-d-M_HDL_TG_pct	rs55730499	T	C	0.079862	Triglycerides to total lipids ratio in medium HDL
2	-0.0275373	331292	630075	6.84e-34	0.00226888	ukb-a-273	rs73139123	T	C	0.824173	Impedance of arm (left)
12	-0.0113614	461880	115555530	7.3e-34	0.000937	ukb-b-14177	rs35432	T	C	0.38152	Vascular/heart problems diagnosed by doctor: High blood pressure
17	0.0283783	350471	2203453	8.36e-34	0.00234137	ukb-d-30090_irnt	rs216193	G	A	0.624283	Platelet crit
4	0.0243245	462117	45186139	1.3e-33	0.0020136	ukb-b-15590	rs10938398	A	G	0.433555	Hip circumference
16	0.00546487	461578	53806453	1.6e-33	0.000453	ukb-b-10753	rs56094641	G	A	0.40462	Diabetes diagnosed by doctor
4	0.0153683	454826	45186139	1.6e-33	0.00127354	ukb-b-18377	rs10938398	A	G	0.433502	Leg fat percentage (left)
16	0.07878	NA	53806453	2.11e-33	0.006542	bbj-a-3	rs56094641	G	A	0.201	Body mass index
9	0.00510935	337159	22102165	2.19e-33	0.000424	ukb-a-62	rs7859727	T	C	0.487814	Non-cancer illness code self-reported: angina
18	0.0259586	454613	57766512	2.2e-33	0.00215597	ukb-b-16407	rs1539952	G	A	0.248114	Trunk fat percentage
4	-0.0027959	463010	111764972	2.4e-33	0.000232	ukb-b-964	rs7680240	C	A	0.418103	Diagnoses - main ICD10: I48 Atrial fibrillation and flutter
4	-0.0033019	463010	111628628	2.6e-33	0.000275	ukb-b-6217	rs981150	A	G	0.702179	Diagnoses - secondary ICD10: I48 Atrial fibrillation and flutter
6	0.258	NA	161005610	3.34e-33	0.0215	finn-b-RX_STATIN	rs55730499	T	C	0.04577	Statin medication
12	-0.1321	NA	111833788	3.48e-33	0.011	finn-b-E4_HYTHYNAS	rs10774624	A	G	0.5967	Hypothyroidism, other/unspecified
9	0.0596455	NA	136151806	4.3e-33	0.00505642	met-d-M_VLDL_CE	rs600038	C	T	0.206411	Cholesteryl esters in medium VLDL
10	-0.11	1030836	75417249	5.14e-33	0.0092	ebi-a-GCST006414	rs4746140	C	G	0.1496	Atrial fibrillation
9	0.00210547	463010	22102165	5.3e-33	0.000176	ukb-b-11064	rs7859727	T	C	0.491423	Diagnoses - secondary ICD10: Z95.1 Presence of aortocoronary bypass graft
9	0.0596534	NA	136151806	5.6e-33	0.0050492	met-d-IDL_P	rs600038	C	T	0.206411	Concentration of IDL particles
6	-0.0438908	NA	161005610	6.1e-33	0.00367113	ieu-b-111	rs55730499	T	C	0.079582	triglycerides
9	-0.05619	NA	136151806	7.35e-33	0.004706	bbj-a-27	rs600038	C	T	0.2755	Hematocrit
7	-0.025139	520192	92264993	8.32e-33	0.002106	ieu-b-31	rs2282979	C	T	0.271259	monocyte cell count
7	0.3548	108242	92264993	9.12e-33	0.0298	ieu-b-4814	rs2282979	C	T	NA	Height
4	0.0153696	454854	45186139	1e-32	0.00129004	ukb-b-20531	rs10938398	A	G	0.4335	Leg fat percentage (right)
16	0.2647	NA	53806453	1.05e-32	0.0222	finn-b-E4_OBESITYNAS	rs56094641	G	A	0.4182	Obesity, other/unspecified
9	0.125328	171875	22025493	1.07e-32	0.0105245	ieu-a-798	rs10738604	A	G	0.372042	Myocardial infarction
9	0.0594973	NA	136151806	1.2e-32	0.00506414	met-d-L_LDL_PL	rs600038	C	T	0.206411	Phospholipids in large LDL
9	0.22574	344182	136151806	1.24e-32	0.018974	ukb-d-30750_raw	rs600038	C	T	0.20651	Glycated haemoglobin
4	0.0289094	336107	45186139	1.37e-32	0.00243166	ukb-a-248	rs10938398	A	G	0.433341	Body mass index (BMI)
2	0.0290348	331249	630075	1.46e-32	0.00244324	ukb-a-282	rs73139123	T	C	0.824173	Arm fat percentage (right)
2	-0.155333	31569	86764004	1.48e-32	0.0130737	eqtl-a-ENSG00000115548	rs4832298	T	C	0.711671	ENSG00000115548
12	-0.0035516	463010	111833788	1.5e-32	0.000299	ukb-b-4226	rs10774624	A	G	0.51333	Diagnoses - secondary ICD10: E03.9 Hypothyroidism, unspecified
9	0.3228	NA	136151806	1.56e-32	0.0272	finn-b-I9_PHLETHROMBDVTLOW	rs600038	C	T	0.221	DVT of lower extremities
12	-0.0109523	462933	115555530	2e-32	0.000924	ukb-b-14057	rs35432	T	C	0.381567	Non-cancer illness code, self-reported: hypertension
6	0.00915974	337159	161005610	3.2e-32	0.000775	ukb-a-62	rs55730499	T	C	0.081655	Non-cancer illness code self-reported: angina
7	0.0414135	146181	92264993	3.8e-32	0.00350894	ukb-b-8607	rs2282979	C	T	0.270837	Ankle spacing width (right)
12	0.027368	344182	111833788	4.68e-32	0.002322	ukb-d-30750_irnt	rs10774624	A	G	0.51355	Glycated haemoglobin
7	0.0407796	146226	92264993	5.8e-32	0.00346577	ukb-b-2122	rs2282979	C	T	0.270853	Ankle spacing width (left)
9	-0.0580185	NA	136151806	6.8e-32	0.0049393	met-d-S_VLDL_TG_pct	rs600038	C	T	0.206411	Triglycerides to total lipids ratio in small VLDL
2	0.153506	31315	86764004	7.91e-32	0.0130753	eqtl-a-ENSG00000239305	rs4832298	T	C	0.711671	ENSG00000239305
2	0.0257394	332021	630075	8.57e-32	0.00219341	ukb-a-35	rs73139123	T	C	0.824173	Comparative height size at age 10
14	0.138843	14263	35347512	9.97e-32	0.011846	eqtl-a-ENSG00000100906	rs1712355	G	T	0.500132	ENSG00000100906
9	0.00354568	463010	22102165	1e-31	0.000303	ukb-b-15686	rs7859727	T	C	0.491423	Diagnoses - secondary ICD10: I20.9 Angina pectoris, unspecified
18	0.0171951	454826	57766512	1.1e-31	0.00146766	ukb-b-18377	rs1539952	G	A	0.24812	Leg fat percentage (left)
4	-0.157	118755	111764972	1.22e-31	0.0134	ebi-a-GCST004296	rs7680240	C	A	NA	Atrial fibrillation
18	0.0347948	244730	57766512	1.4e-31	0.00297285	ebi-a-GCST90000027	rs1539952	G	A	0.247972	Appendicular lean mass
6	0.0828404	NA	161005610	1.4e-31	0.00726615	met-d-M_HDL_C_pct	rs55730499	T	C	0.079862	Cholesterol to total lipids ratio in medium HDL
9	0.0570145	NA	136151806	1.5e-31	0.00494013	met-d-IDL_FC	rs600038	C	T	0.206411	Free cholesterol in IDL
9	-0.2487	751644	136151806	1.6e-31	0.0213	ieu-b-39	rs600038	C	T	0.2093	diastolic blood pressure
18	0.0173456	454854	57766512	1.9e-31	0.0014866	ukb-b-20531	rs1539952	G	A	0.248117	Leg fat percentage (right)
10	0.184969	28798	75417249	2.21e-31	0.0158728	eqtl-a-ENSG00000182180	rs4746140	C	G	0.167222	ENSG00000182180
4	0.0280422	331164	45186139	2.56e-31	0.00240876	ukb-a-287	rs10938398	A	G	0.433341	Arm fat mass (left)
12	0.220981	18856	112610714	2.85e-31	0.0189984	ebi-a-GCST005536	rs11066188	A	G	NA	Type 1 diabetes
6	0.00901624	336683	161005610	3.7e-31	0.000777	ukb-a-436	rs55730499	T	C	0.081655	Vascular/heart problems diagnosed by doctor: Angina
9	0.00187655	463010	136151806	3.7e-31	0.000162	ukb-b-18366	rs600038	C	T	0.207045	Diagnoses - main ICD10: I26.9 Pulmonary embolism without mention of acute cor pulmonale
12	-0.027415	344278	112610714	3.79e-31	0.0023617	ukb-d-30690_irnt	rs11066188	A	G	0.40667	Cholesterol
7	0.0278414	336227	92264993	3.84e-31	0.00239861	ukb-a-249	rs2282979	C	T	0.267292	Weight
6	0.0865815	NA	161005610	4e-31	0.00757674	met-d-XS_VLDL_FC_pct	rs55730499	T	C	0.079862	Free cholesterol to total lipids ratio in very small VLDL
2	0.0282088	331198	630075	4.22e-31	0.00243195	ukb-a-286	rs73139123	T	C	0.824173	Arm fat percentage (left)
4	0.0278934	331226	45186139	5.09e-31	0.00240813	ukb-a-283	rs10938398	A	G	0.433341	Arm fat mass (right)
4	-0.259	NA	111586978	5.74e-31	0.022	bbj-a-71	rs1823290	A	T	0.5226	Atrial Fibrillation
18	0.0248073	331249	57766512	6.1e-31	0.00214454	ukb-a-282	rs1539952	G	A	0.248987	Arm fat percentage (right)
6	0.0108302	445693	161005610	6.4e-31	0.000937	ukb-b-20300	rs55730499	T	C	0.079859	Treatment speciality of consultant (recoded): Cardiology
9	0.3119	NA	136151806	6.48e-31	0.027	finn-b-I9_PHLETHROMBDVTLOW_EXNONE	rs600038	C	T	0.2223	DVT of lower extremities (no controls excluded)
4	-0.004578	361194	111628628	6.58e-31	0.000396	ukb-d-CARDIAC_ARRHYTM	rs981150	A	G	0.70579	Cardiac arrhytmias, COPD co-morbidities
9	-0.16605	9187	136151806	6.96e-31	0.0143706	eqtl-a-ENSG00000148290	rs600038	C	T	0.21702	ENSG00000148290
12	-0.03116	344278	112610714	7.7e-31	0.0026984	ukb-d-30690_raw	rs11066188	A	G	0.40667	Cholesterol
6	0.0152651	363542	161005610	8.9e-31	0.00132345	ukb-b-14371	rs55730499	T	C	0.07974	Illnesses of siblings: Heart disease
4	-0.2198	NA	111764972	9.74e-31	0.0191	finn-b-I9_AF_REIMB	rs7680240	C	A	0.4542	Atrial fibrillation and flutter with reimbursement
9	0.00170521	463010	22102165	1e-30	0.000148	ukb-b-15491	rs7859727	T	C	0.491423	Operative procedures - main OPCS: K45.3 Anastomosis of mammary artery to left anterior descending coronary artery
9	0.00465447	337199	22025493	1.16e-30	0.000404	ukb-a-534	rs10738604	A	G	0.351189	Diagnoses - main ICD10: I25 Chronic ischaemic heart disease
9	-0.0558363	NA	136151806	1.2e-30	0.00482209	met-d-M_VLDL_TG_pct	rs600038	C	T	0.206411	Triglycerides to total lipids ratio in medium VLDL
9	0.0577412	NA	136151806	1.5e-30	0.00507325	met-d-Clinical_LDL_C	rs600038	C	T	0.206411	Clinical LDL cholesterol
6	-0.0844431	NA	161005610	1.7e-30	0.00758534	met-d-VLDL_P	rs55730499	T	C	0.079862	Concentration of VLDL particles
6	-0.0837423	NA	161005610	1.7e-30	0.00740917	met-d-L_VLDL_PL_pct	rs55730499	T	C	0.079852	Phospholipids to total lipids ratio in large VLDL
16	0.0221	450243	53806453	1.82e-30	0.0019	ebi-a-GCST90000025	rs56094641	G	A	0.4046	Appendicular lean mass
12	-0.0412727	171748	111833788	2.08e-30	0.00360123	ebi-a-GCST004632	rs10774624	A	G	0.5123	Lymphocyte percentage of white cells
9	0.16692	86995	22025493	2.27e-30	0.0145741	ebi-a-GCST000998	rs10738604	A	G	0.357428	Coronary heart disease
9	0.16692	81020	22025493	2.27e-30	0.0145741	ieu-a-8	rs10738604	A	G	0.357428	Coronary heart disease
12	-0.1586	NA	111833788	2.42e-30	0.0139	finn-b-HYPOTHYROIDISM	rs10774624	A	G	0.5939	Hypothyroidism (congenital or acquired)
12	0.0286917	317756	112610714	2.88e-30	0.00250941	ukb-a-359	rs11066188	A	G	0.406669	Diastolic blood pressure automated reading
2	-0.0311963	243944	630075	2.9e-30	0.00272867	ukb-b-3768	rs73139123	T	C	0.818378	Age when periods started (menarche)
4	-0.0032098	337199	111586978	2.9e-30	0.000281	ukb-a-536	rs1823290	A	T	0.698275	Diagnoses - main ICD10: I48 Atrial fibrillation and flutter
12	-0.0274157	349856	111833788	3.16e-30	0.00239951	ukb-d-30140_irnt	rs10774624	A	G	0.513882	Neutrophill count
9	0.00240695	462933	22102165	3.3e-30	0.000211	ukb-b-7869	rs7859727	T	C	0.491415	Operation code: coronary angioplasty (ptca) +/- stent
6	-0.0841139	NA	161005610	3.3e-30	0.00744035	met-d-PUFA	rs55730499	T	C	0.079856	Polyunsaturated fatty acids
16	0.0275138	265753	53848561	3.4e-30	0.00240964	ukb-b-4080	rs1861867	G	A	0.601588	Ankle spacing width
12	-0.024226	NA	112610714	3.4e-30	0.00212194	ieu-b-110	rs11066188	A	G	0.408926	LDL cholesterol
9	0.1828	NA	22102165	3.53e-30	0.016	finn-b-I9_MI_STRICT_EXNONE	rs7859727	T	C	0.4148	"Myocardial infarction, strict" (no controls excluded)
2	-0.0257828	331279	630075	3.71e-30	0.00225935	ukb-a-272	rs73139123	T	C	0.824173	Impedance of arm (right)
9	0.00577101	445693	22102165	4.9e-30	0.000507	ukb-b-20300	rs7859727	T	C	0.491526	Treatment speciality of consultant (recoded): Cardiology
6	-0.0831053	NA	161005610	5.7e-30	0.00752916	met-d-S_VLDL_P	rs55730499	T	C	0.079862	Concentration of small VLDL particles
4	0.0220492	331275	45186139	7.45e-30	0.00194254	ukb-a-279	rs10938398	A	G	0.433341	Leg fat mass (left)
4	0.0149087	454805	45186139	8.4e-30	0.00131481	ukb-b-16099	rs10938398	A	G	0.433507	Leg fat-free mass (left)
12	0.1579	NA	112610714	8.77e-30	0.0139	finn-b-HYPOTHYROIDISM	rs11066188	A	G	0.3822	Hypothyroidism (congenital or acquired)
12	0.023484	343836	112610714	8.96e-30	0.0020719	ukb-d-30880_irnt	rs11066188	A	G	0.40664	Urate
12	-0.0107611	461880	112610714	1e-29	0.000951	ukb-b-13352	rs11066188	A	G	0.408865	Vascular/heart problems diagnosed by doctor: None of the above
6	0.0314411	154702	161005610	1.08e-29	0.00277754	ukb-a-488	rs55730499	T	C	0.081655	Medication for cholesterol blood pressure or diabetes: Cholesterol lowering medication
9	0.0559115	NA	136151806	1.2e-29	0.00508859	met-d-M_VLDL_C	rs600038	C	T	0.206411	Cholesterol in medium VLDL
4	-0.0041432	361194	111764972	1.56e-29	0.000367	ukb-d-CARDIAC_ARRHYTM	rs7680240	C	A	0.418436	Cardiac arrhytmias, COPD co-morbidities
12	-0.0218691	NA	112610714	1.6e-29	0.00193819	ieu-b-109	rs11066188	A	G	0.408887	HDL cholesterol
9	0.00233496	337199	136151806	1.86e-29	0.000207	ukb-a-537	rs600038	C	T	0.208343	Diagnoses - main ICD10: I80 Phlebitis and thrombophlebitis
6	-0.0838246	NA	161005610	1.9e-29	0.00761661	met-d-VLDL_C	rs55730499	T	C	0.079862	VLDL cholesterol
4	-0.0022159	462933	111628628	2.4e-29	0.000197	ukb-b-11550	rs981150	A	G	0.702184	Non-cancer illness code, self-reported: atrial fibrillation
6	0.3406	NA	161005610	2.49e-29	0.0303	finn-b-I9_CORATHER	rs55730499	T	C	0.0457	Coronary atherosclerosis
16	0.0184768	428860	53806453	2.6e-29	0.00164385	ukb-b-5237	rs56094641	G	A	0.404723	Coffee intake
9	0.0272008	NA	136151806	2.8e-29	0.0024214	ieu-b-107	rs600038	C	T	0.206683	apolipoprotein A-I
18	-0.140285	24937	21154024	3.47e-29	0.0125096	eqtl-a-ENSG00000134490	rs1788826	A	G	0.66012	ENSG00000134490
9	0.00257678	463010	22102165	4e-29	0.00023	ukb-b-7436	rs7859727	T	C	0.491423	Diagnoses - secondary ICD10: I25.1 Atherosclerotic heart disease
9	0.00406546	337159	22102165	4.17e-29	0.000363	ukb-a-63	rs7859727	T	C	0.487814	Non-cancer illness code self-reported: heart attack/myocardial infarction
4	0.0220058	331293	45186139	4.17e-29	0.00196498	ukb-a-275	rs10938398	A	G	0.433341	Leg fat mass (right)
7	-0.16384	5164	75061769	4.3e-29	0.014635	eqtl-a-ENSG00000160828	rs6944634	G	C	0.206628	ENSG00000160828
17	-0.0294739	265627	2203453	4.5e-29	0.00263365	ukb-b-8875	rs216193	G	A	0.623406	Heel bone mineral density (BMD)
12	1.8703	343836	112610714	4.77e-29	0.16719	ukb-d-30880_raw	rs11066188	A	G	0.40664	Urate
4	0.0146091	454799	45186139	4.9e-29	0.0013062	ukb-b-17271	rs10938398	A	G	0.433508	Leg predicted mass (left)
9	0.0567129	NA	136151806	5e-29	0.0050964	met-d-M_LDL_FC	rs600038	C	T	0.206411	Free cholesterol in medium LDL
6	0.0193701	249710	161005610	5.2e-29	0.00173292	ukb-b-17805	rs55730499	T	C	0.079837	Medication for cholesterol, blood pressure, diabetes, or take exogenous hormones: Cholesterol lowering medication
6	-0.0828764	NA	161005610	5.2e-29	0.00760813	met-d-M_VLDL_P	rs55730499	T	C	0.079862	Concentration of medium VLDL particles
9	0.00425963	462933	22025493	5.4e-29	0.000381	ukb-b-8650	rs10738604	A	G	0.353969	Non-cancer illness code, self-reported: angina
18	0.042	244204	57766512	5.6e-29	0.0038	ieu-a-60	rs1539952	G	A	0.2917	Waist circumference
9	0.0556606	NA	136151806	5.9e-29	0.00501068	met-d-L_LDL_FC	rs600038	C	T	0.206411	Free cholesterol in large LDL
12	0.0103203	461880	112610714	6.6e-29	0.000925	ukb-b-14177	rs11066188	A	G	0.408865	Vascular/heart problems diagnosed by doctor: High blood pressure
9	0.0548643	NA	136151806	6.9e-29	0.00489295	met-d-XL_VLDL_C_pct	rs600038	C	T	0.206318	Cholesterol to total lipids ratio in very large VLDL
9	0.00406779	336683	22102165	7.03e-29	0.000365	ukb-a-434	rs7859727	T	C	0.487814	Vascular/heart problems diagnosed by doctor: Heart attack
18	0.0237964	331198	57766512	7.44e-29	0.00213465	ukb-a-286	rs1539952	G	A	0.248987	Arm fat percentage (left)
9	0.0529173	NA	136151806	7.7e-29	0.00492435	met-d-XS_VLDL_CE	rs600038	C	T	0.206411	Cholesteryl esters in very small VLDL
6	0.00600716	463010	161005610	8.8e-29	0.00054	ukb-b-2205	rs55730499	T	C	0.079714	Diagnoses - secondary ICD10: Z82.4 Family history of ischaemic heart disease and other diseases of the circulatory system
9	0.2071	NA	22102165	9.29e-29	0.0186	finn-b-I9_ANGIO_EXNONE	rs7859727	T	C	0.4148	Coronary angiopasty (no controls excluded)
4	0.0266816	330762	45186139	9.43e-29	0.00239802	ukb-a-265	rs10938398	A	G	0.433341	Whole body fat mass
6	0.00471456	463010	161005610	1e-28	0.000424	ukb-b-16606	rs55730499	T	C	0.079714	Diagnoses - secondary ICD10: I25.8 Other forms of chronic ischaemic heart disease
4	-0.0031314	337199	111628628	1.38e-28	0.000282	ukb-a-536	rs981150	A	G	0.705309	Diagnoses - main ICD10: I48 Atrial fibrillation and flutter
9	0.0540833	NA	136151806	1.4e-28	0.00492825	met-d-IDL_C	rs600038	C	T	0.206411	Cholesterol in IDL
9	0.0558013	NA	136151806	1.6e-28	0.00504842	met-d-LDL_FC	rs600038	C	T	0.206411	Free cholesterol in LDL
12	-0.02595	344182	112610714	1.75e-28	0.0023439	ukb-d-30750_irnt	rs11066188	A	G	0.40684	Glycated haemoglobin
9	0.0557001	NA	136151806	1.9e-28	0.00509093	met-d-LDL_PL	rs600038	C	T	0.206411	Phospholipids in LDL
9	0.0536932	NA	136151806	1.9e-28	0.0049338	met-d-IDL_L	rs600038	C	T	0.206411	Total lipids in IDL
12	-0.131475	28089	111833788	1.97e-28	0.0118877	eqtl-a-ENSG00000156587	rs10774624	A	G	0.538565	ENSG00000156587
12	0.0123878	336683	111833788	2.13e-28	0.0011207	ukb-a-435	rs10774624	A	G	0.512835	Vascular/heart problems diagnosed by doctor: None of the above
9	0.0042296	461880	22025493	2.2e-28	0.000383	ukb-b-8468	rs10738604	A	G	0.353944	Vascular/heart problems diagnosed by doctor: Angina
12	0.0400289	172952	112610714	2.26e-28	0.00362343	ebi-a-GCST004601	rs11066188	A	G	0.4089	Red blood cell count
4	0.0205522	331198	45186139	2.29e-28	0.00186043	ukb-a-286	rs10938398	A	G	0.433341	Arm fat percentage (left)
17	-0.0290861	265753	2203453	2.4e-28	0.0026343	ukb-b-20124	rs216193	G	A	0.623393	Heel bone mineral density (BMD) T-score, automated
17	-0.0290857	265753	2203453	2.4e-28	0.00263431	ukb-b-19234	rs216193	G	A	0.623393	Heel quantitative ultrasound index (QUI), direct entry
9	0.0543683	NA	136151806	2.8e-28	0.00489545	met-d-XL_VLDL_CE_pct	rs600038	C	T	0.206318	Cholesteryl esters to total lipids ratio in very large VLDL
10	0.030651	342990	121426884	2.95e-28	0.0027803	ukb-d-30650_irnt	rs17617337	T	C	0.21596	Aspartate aminotransferase
4	-0.0043372	361194	111586978	3.14e-28	0.000394	ukb-d-CARDIAC_ARRHYTM	rs1823290	A	T	0.697725	Cardiac arrhytmias, COPD co-morbidities
12	0.028055	292933	112610714	3.2e-28	0.0025465	ukb-d-30660_irnt	rs11066188	A	G	0.40948	Direct bilirubin
4	0.1432	NA	111709004	3.22e-28	0.013	finn-b-I9_VHD	rs1906592	G	T	0.1449	Valvular heart disease including rheumatic fever
6	0.00650144	361194	161005610	3.43e-28	0.00059	ukb-d-I9_MI	rs55730499	T	C	0.0813848	Myocardial infarction
6	0.00650144	361194	161005610	3.43e-28	0.00059	ukb-d-I9_MI_STRICT	rs55730499	T	C	0.0813848	Myocardial infarction, strict
16	0.1211	NA	53806453	3.51e-28	0.011	bbj-a-77	rs56094641	G	A	0.2014	Type 2 Diabetes
4	0.0145117	454874	45186139	3.6e-28	0.00131851	ukb-b-16446	rs10938398	A	G	0.433497	Basal metabolic rate
9	0.0545317	NA	136151806	3.6e-28	0.00507502	met-d-non_HDL_C	rs600038	C	T	0.206411	Total cholesterol minus HDL-C
9	0.0523311	NA	136151806	3.8e-28	0.00495307	met-d-XS_VLDL_C	rs600038	C	T	0.206411	Cholesterol in very small VLDL
12	0.0400039	170721	112610714	4.23e-28	0.00363977	ebi-a-GCST004625	rs11066188	A	G	0.4087	Monocyte count
6	-0.0804355	NA	161005610	4.8e-28	0.00755132	met-d-S_VLDL_L	rs55730499	T	C	0.079862	Total lipids in small VLDL
9	0.0540301	NA	136151806	5.1e-28	0.00510218	met-d-S_VLDL_C	rs600038	C	T	0.206411	Cholesterol in small VLDL
6	0.0200708	308780	161005610	5.2e-28	0.00182906	ukb-a-209	rs55730499	T	C	0.081655	Illnesses of mother: Heart disease
9	0.052744	NA	136151806	5.2e-28	0.00492415	met-d-IDL_PL	rs600038	C	T	0.206411	Phospholipids in IDL
9	-0.032289	350470	136151806	5.44e-28	0.00294364	ukb-d-30000_irnt	rs600038	C	T	0.206486	White blood cell (leukocyte) count
18	0.0167647	461950	57766512	5.8e-28	0.00152934	ukb-b-10787	rs1539952	G	A	0.248203	Standing height
18	0.0498	171808	57766512	6.31e-28	0.0045	ieu-a-974	rs1539952	G	A	0.2917	Body mass index
9	0.0534688	NA	136151806	6.6e-28	0.00506961	met-d-Remnant_C	rs600038	C	T	0.206411	Remnant cholesterol (non-HDL, non-LDL -cholesterol)
4	0.0204549	331249	45186139	7.19e-28	0.00186908	ukb-a-282	rs10938398	A	G	0.433341	Arm fat percentage (right)
12	-0.0397614	171542	112610714	7.54e-28	0.003635	ebi-a-GCST004633	rs11066188	A	G	0.4087	Neutrophil percentage of white cells
9	0.0320909	350473	136151806	7.99e-28	0.0029349	ukb-d-30070_irnt	rs600038	C	T	0.206488	Red blood cell (erythrocyte) distribution width
16	0.0873458	21955	53806453	8.13e-28	0.00799015	ebi-a-GCST008025	rs56094641	G	A	0.203527	Body mass index
9	0.0541161	NA	136151806	8.5e-28	0.00510362	met-d-S_VLDL_FC	rs600038	C	T	0.206411	Free cholesterol in small VLDL
12	0.129912	27751	111833788	8.54e-28	0.0118889	eqtl-a-ENSG00000111275	rs10774624	A	G	0.538565	ENSG00000111275
12	0.0105119	461880	115555530	9.1e-28	0.000962	ukb-b-13352	rs35432	T	C	0.38152	Vascular/heart problems diagnosed by doctor: None of the above
7	-0.043856	170494	92264993	9.73e-28	0.00401781	ebi-a-GCST004609	rs2282979	C	T	0.2693	Monocyte percentage of white cells
9	0.0542727	NA	136151806	1e-27	0.00505294	met-d-L_LDL_L	rs600038	C	T	0.206411	Total lipids in large LDL
16	0.1291	NA	53806453	1.1e-27	0.0118	finn-b-E4_DM2NASCOMP	rs56094641	G	A	0.4186	Type 2 diabetes with other specified/multiple/unspecified complications
4	0.00438321	337159	111709004	1.14e-27	0.000402	ukb-a-160	rs1906592	G	T	0.101855	Treatment/medication code: warfarin
9	0.053323	NA	136151806	1.2e-27	0.00509622	met-d-S_VLDL_CE	rs600038	C	T	0.206411	Cholesteryl esters in small VLDL
6	-0.0787453	NA	161005610	1.2e-27	0.0075111	met-d-XS_VLDL_TG	rs55730499	T	C	0.079862	Triglycerides in very small VLDL
9	0.04724	NA	136151806	1.27e-27	0.004338	bbj-a-54	rs600038	C	T	0.2755	Total cholesterol
6	0.0810876	NA	161005610	1.3e-27	0.00742748	met-d-DHA_pct	rs55730499	T	C	0.079856	Ratio of docosahexaenoic acid to total fatty acids
6	-0.0800449	NA	161005610	1.7e-27	0.00754355	met-d-LDL_TG	rs55730499	T	C	0.079862	Triglycerides in LDL
18	-0.0198442	461632	21154024	1.8e-27	0.00182695	ukb-b-11842	rs1788826	A	G	0.653971	Weight
12	0.129077	27875	111833788	1.86e-27	0.0118895	eqtl-a-ENSG00000176014	rs10774624	A	G	0.538565	ENSG00000176014
9	0.0526369	NA	136151806	2e-27	0.00480645	met-d-M_VLDL_C_pct	rs600038	C	T	0.206411	Cholesterol to total lipids ratio in medium VLDL
6	-0.0793481	NA	161005610	2.6e-27	0.0074504	met-d-Omega_6	rs55730499	T	C	0.079856	Omega-6 fatty acids
12	-0.128509	22263	111833788	3.15e-27	0.01189	eqtl-a-ENSG00000111231	rs10774624	A	G	0.538565	ENSG00000111231
12	0.11416	342829	112610714	3.22e-27	0.010564	ukb-d-30840_raw	rs11066188	A	G	0.40663	Total bilirubin
9	0.0526093	NA	136151806	4e-27	0.00492664	met-d-IDL_CE	rs600038	C	T	0.206411	Cholesteryl esters in IDL
12	0.020852	431167	111833788	4.5e-27	0.00193532	ebi-a-GCST90002412	rs10774624	A	G	0.512814	Low density lipoprotein cholesterol levels
12	0.00324282	463010	112610714	5.1e-27	0.000301	ukb-b-4226	rs11066188	A	G	0.408859	Diagnoses - secondary ICD10: E03.9 Hypothyroidism, unspecified
17	-0.0279625	265737	2203453	5.4e-27	0.00259911	ukb-b-15851	rs216193	G	A	0.623395	Heel Broadband ultrasound attenuation, direct entry
18	0.02174	519288	21154024	6.12e-27	0.002022	ieu-b-34	rs1788826	A	G	0.654459	neutrophil cell count
9	-0.08666	NA	136151806	7.4e-27	0.008077	bbj-a-7	rs600038	C	T	0.2755	Activated partial thromboplastin time
4	-0.1445	118755	111586978	8.29e-27	0.0135	ebi-a-GCST004296	rs1823290	A	T	NA	Atrial fibrillation
4	0.0139909	454834	45186139	8.6e-27	0.0013057	ukb-b-14310	rs10938398	A	G	0.433502	Leg predicted mass (right)
12	0.00977335	462933	112610714	9e-27	0.000912	ukb-b-14057	rs11066188	A	G	0.408849	Non-cancer illness code, self-reported: hypertension
16	0.063	78491	53848561	9.9e-27	0.0059	ieu-a-65	rs1861867	G	A	0.7155	Waist circumference
16	0.062	84091	53848561	1e-26	0.0058	ieu-a-64	rs1861867	G	A	0.7155	Waist circumference
16	0.2137	NA	53806453	1.02e-26	0.02	finn-b-E4_OBESITYCAL	rs56094641	G	A	0.4182	Obesity due to excess calories
7	-0.172006	6421	74134911	1.03e-26	0.0160773	eqtl-a-ENSG00000205583	rs35005436	C	T	0.162277	ENSG00000205583
6	0.5902	NA	161005610	1.05e-26	0.0552	finn-b-I9_CABG	rs55730499	T	C	0.04512	Coronary artery bypass grafting
9	0.0532547	NA	136151806	1.1e-26	0.00504534	met-d-L_LDL_C	rs600038	C	T	0.206411	Cholesterol in large LDL
6	0.00708395	337159	161005610	1.24e-26	0.000663	ukb-a-63	rs55730499	T	C	0.081655	Non-cancer illness code self-reported: heart attack/myocardial infarction
16	0.00351833	462933	53806453	1.3e-26	0.00033	ukb-b-14609	rs56094641	G	A	0.404633	Treatment/medication code: metformin
16	0.061	96844	53848561	1.4e-26	0.0058	ieu-a-50	rs1861867	G	A	0.7155	Hip circumference
4	0.0140181	454835	45186139	1.5e-26	0.00131416	ukb-b-12828	rs10938398	A	G	0.433502	Leg fat-free mass (right)
12	0.0135486	454672	111833788	1.5e-26	0.00127061	ukb-b-19925	rs10774624	A	G	0.513448	Arm fat-free mass (left)
9	0.1644	NA	22102165	1.51e-26	0.0154	finn-b-I9_MI_EXNONE	rs7859727	T	C	0.4148	Myocardial infarction (no controls excluded)
18	0.042	227333	57766512	1.6e-26	0.004	ieu-a-48	rs1539952	G	A	0.2917	Hip circumference
9	0.0534887	NA	136151806	1.6e-26	0.00508063	met-d-LDL_C	rs600038	C	T	0.206411	LDL cholesterol
12	-0.0643	296525	111833788	1.73e-26	0.006	ebi-a-GCST005194	rs10774624	A	G	0.549	Coronary artery disease
9	0.00200316	462933	22025493	2e-26	0.000188	ukb-b-12465	rs10738604	A	G	0.353969	Operation code: coronary artery bypass grafts (cabg)
9	0.0532447	NA	136151806	2.3e-26	0.00508561	met-d-LDL_L	rs600038	C	T	0.206411	Total lipids in LDL
6	0.280765	171875	161005610	2.37e-26	0.0264342	ieu-a-798	rs55730499	T	C	0.0553483	Myocardial infarction
9	0.0527431	NA	136151806	2.4e-26	0.00511061	met-d-XL_VLDL_PL_pct	rs600038	C	T	0.206318	Phospholipids to total lipids ratio in very large VLDL
12	0.02524	343621	111833788	2.64e-26	0.0023784	ukb-d-30780_irnt	rs10774624	A	G	0.5137	LDL direct
18	-0.0195126	454893	21154024	2.9e-26	0.0018406	ukb-b-12039	rs1788826	A	G	0.654058	Weight
12	0.021884	343621	111833788	3.45e-26	0.002067	ukb-d-30780_raw	rs10774624	A	G	0.5137	LDL direct
9	-0.317	3301	136151806	3.8e-26	0.03	prot-a-1402	rs600038	C	T	0.20651	Intercellular adhesion molecule 5
12	0.0131706	454508	111833788	4.5e-26	0.00124702	ukb-b-17409	rs10774624	A	G	0.51344	Trunk fat-free mass
12	0.125539	26788	111833788	4.73e-26	0.0118922	eqtl-a-ENSG00000198270	rs10774624	A	G	0.538565	ENSG00000198270
6	0.00703069	336683	161005610	5.12e-26	0.000666	ukb-a-434	rs55730499	T	C	0.081655	Vascular/heart problems diagnosed by doctor: Heart attack
12	-0.125424	27875	111833788	5.26e-26	0.0118923	eqtl-a-ENSG00000206561	rs10774624	A	G	0.538565	ENSG00000206561
12	-0.025577	344728	111833788	5.37e-26	0.00242535	ukb-d-30280_irnt	rs10774624	A	G	0.51389	Immature reticulocyte fraction
16	0.2	66109	53848561	6.1e-26	0.018	ieu-a-90	rs1861867	G	A	0.716	Obesity class 1
12	0.125201	27875	111833788	6.45e-26	0.0118925	eqtl-a-ENSG00000087903	rs10774624	A	G	0.538565	ENSG00000087903
4	0.0259939	331093	45186139	8.35e-26	0.00247466	ukb-a-291	rs10938398	A	G	0.433341	Trunk fat mass
6	0.347	NA	161005610	8.74e-26	0.033	finn-b-I9_ANGINA	rs55730499	T	C	0.0456	Angina pectoris
4	0.139	NA	111709004	9.29e-26	0.0132	finn-b-I9_VALVES	rs1906592	G	T	0.1446	Valvular operations
12	0.0130325	454463	111833788	1e-25	0.001243	ukb-b-9685	rs10774624	A	G	0.51344	Trunk predicted mass
4	-0.0028747	463010	111586978	1e-25	0.000274	ukb-b-6217	rs1823290	A	T	0.697349	Diagnoses - secondary ICD10: I48 Atrial fibrillation and flutter
4	0.0225006	336227	45186139	1.14e-25	0.00214808	ukb-a-249	rs10938398	A	G	0.433341	Weight
6	0.00796241	337159	161005610	1.17e-25	0.00076	ukb-a-176	rs55730499	T	C	0.081655	Treatment/medication code: atorvastatin
12	-0.12451	28089	111833788	1.19e-25	0.011893	eqtl-a-ENSG00000168062	rs10774624	A	G	0.538565	ENSG00000168062
16	0.1144	NA	53806453	1.39e-25	0.0109	finn-b-T2D	rs56094641	G	A	0.4189	Type 2 diabetes, definitions combined
9	0.0645	70814	136151806	1.42e-25	0.0062	ieu-b-4846	rs600038	C	T	NA	LDL cholesterol
9	0.052654	NA	136151806	1.5e-25	0.00511003	met-d-M_LDL_PL	rs600038	C	T	0.206411	Phospholipids in medium LDL
18	-0.0214803	454137	21154024	1.6e-25	0.00205749	ukb-b-19393	rs1788826	A	G	0.65405	Whole body fat mass
9	0.0525519	NA	136151806	1.7e-25	0.00511204	met-d-M_LDL_C	rs600038	C	T	0.206411	Cholesterol in medium LDL
18	-0.0221309	454588	21154024	1.8e-25	0.00212165	ukb-b-20044	rs1788826	A	G	0.654053	Trunk fat mass
4	-0.0019155	462933	111764972	1.8e-25	0.000184	ukb-b-11550	rs7680240	C	A	0.418112	Non-cancer illness code, self-reported: atrial fibrillation
18	0.041	231856	57766512	1.8e-25	0.0039	ieu-a-61	rs1539952	G	A	0.2917	Waist circumference
9	-0.0527565	NA	136151806	1.9e-25	0.00514916	met-d-XXL_VLDL_TG_pct	rs600038	C	T	0.206055	Triglycerides to total lipids ratio in chylomicrons and extremely large VLDL
12	0.0129845	454753	111833788	2e-25	0.00124621	ukb-b-19520	rs10774624	A	G	0.513451	Arm fat-free mass (right)
16	0.0280773	205513	53806453	2e-25	0.00287855	ebi-a-GCST90000026	rs56094641	G	A	0.407048	Appendicular lean mass
9	0.0518982	NA	136151806	2e-25	0.00505728	met-d-L_LDL_CE	rs600038	C	T	0.206411	Cholesteryl esters in large LDL
9	-0.0306299	349856	136151806	2.02e-25	0.00293942	ukb-d-30140_irnt	rs600038	C	T	0.20651	Neutrophill count
12	-0.0114218	249710	115555530	2.1e-25	0.0010966	ukb-b-18009	rs35432	T	C	0.381323	Medication for cholesterol, blood pressure, diabetes, or take exogenous hormones: Blood pressure medication
9	0.0494804	NA	136151806	2.1e-25	0.00503505	met-d-XS_VLDL_P	rs600038	C	T	0.206411	Concentration of very small VLDL particles
12	-0.0378876	169219	111833788	2.22e-25	0.00363943	ebi-a-GCST004626	rs10774624	A	G	0.5124	Myeloid white cell count
16	0.00426727	462933	53806453	2.4e-25	0.00041	ukb-b-12948	rs56094641	G	A	0.404633	Non-cancer illness code, self-reported: diabetes
9	-0.0123666	462013	136151806	2.5e-25	0.00118912	ukb-b-18200	rs600038	C	T	0.207038	Blood clot, DVT, bronchitis, emphysema, asthma, rhinitis, eczema, allergy diagnosed by doctor: None of the above
4	0.2024	105858	45186139	2.86e-25	0.0195	ieu-b-4816	rs10938398	A	G	NA	Body mass index
9	0.0507321	NA	136151806	2.9e-25	0.00494677	met-d-XL_VLDL_FC_pct	rs600038	C	T	0.206318	Free cholesterol to total lipids ratio in very large VLDL
6	0.0163936	361194	161005610	2.95e-25	0.00157872	ukb-d-IX_CIRCULATORY	rs55730499	T	C	0.0813848	Diseases of the circulatory system
4	-0.0026536	463010	111764972	3.4e-25	0.000256	ukb-b-6217	rs7680240	C	A	0.418103	Diagnoses - secondary ICD10: I48 Atrial fibrillation and flutter
17	-0.0350626	142487	2203453	3.4e-25	0.00346069	ebi-a-GCST006288	rs216193	G	A	0.624022	Heel bone mineral density
9	0.0518994	NA	136151806	3.6e-25	0.00508932	met-d-LDL_CE	rs600038	C	T	0.206411	Cholesteryl esters in LDL
9	0.00461939	336683	22025493	3.68e-25	0.000446	ukb-a-436	rs10738604	A	G	0.351189	Vascular/heart problems diagnosed by doctor: Angina
12	-0.020207	431167	112610714	3.8e-25	0.00195063	ebi-a-GCST90002412	rs11066188	A	G	0.409123	Low density lipoprotein cholesterol levels
12	0.0128579	454746	111833788	4.1e-25	0.00124208	ukb-b-16698	rs10774624	A	G	0.51345	Arm predicted mass (right)
9	0.0490123	NA	136151806	4.2e-25	0.00501413	met-d-XS_VLDL_FC	rs600038	C	T	0.206411	Free cholesterol in very small VLDL
14	0.122599	5502	35347512	4.72e-25	0.0118587	eqtl-a-ENSG00000258704	rs1712355	G	T	0.500132	ENSG00000258704
12	0.0130771	454655	111833788	5e-25	0.00126567	ukb-b-9093	rs10774624	A	G	0.513443	Arm predicted mass (left)
12	0.0394518	200272	111833788	5.6e-25	0.00382186	ukb-b-3357	rs10774624	A	G	0.513207	Birth weight of first child
7	0.387945	5501	143813353	6.21e-25	0.0376192	eqtl-a-ENSG00000244198	rs117540300	A	C	0.0254932	ENSG00000244198
17	0.0387987	164339	2203453	6.25e-25	0.00376266	ebi-a-GCST004607	rs216193	G	A	0.6223	Plateletcrit
9	0.2384	NA	22025493	6.72e-25	0.0231	finn-b-I9_CABG	rs10738604	A	G	0.3694	Coronary artery bypass grafting
4	0.0194114	331117	45186139	7.05e-25	0.00188446	ukb-a-264	rs10938398	A	G	0.433341	Body fat percentage
6	-0.0767025	NA	161005610	7.2e-25	0.00750543	met-d-Total_L	rs55730499	T	C	0.079862	Total lipids in lipoprotein particles
4	-0.002695	337199	111764972	7.25e-25	0.000262	ukb-a-536	rs7680240	C	A	0.418957	Diagnoses - main ICD10: I48 Atrial fibrillation and flutter
6	0.00885361	461416	161005610	7.5e-25	0.00086	ukb-b-16376	rs55730499	T	C	0.079726	Main speciality of consultant (recoded): Cardiology
9	0.0491139	NA	136151806	8.7e-25	0.00498492	met-d-Total_FC	rs600038	C	T	0.206411	Total free cholesterol
9	0.1819	NA	22102165	8.93e-25	0.0177	finn-b-Z21_PRESENCE_CARDIAC_VASCULAR_IMPLANTNTS_GRAFTS	rs7859727	T	C	0.4147	Presence of cardiac and vascular implants and grafts
9	0.00457316	337159	22025493	9.05e-25	0.000445	ukb-a-62	rs10738604	A	G	0.351189	Non-cancer illness code self-reported: angina
17	0.0192413	454857	2203453	9.9e-25	0.00187396	ukb-b-14068	rs216193	G	A	0.623928	Impedance of leg (left)
2	0.0252722	331117	630075	1.08e-24	0.0024633	ukb-a-264	rs73139123	T	C	0.824173	Body fat percentage
9	0.00414571	361194	22025493	1.1e-24	0.000404	ukb-d-I9_CHD	rs10738604	A	G	0.351817	Major coronary heart disease event
9	0.00414571	361194	22025493	1.1e-24	0.000404	ukb-d-I9_CHD_NOREV	rs10738604	A	G	0.351817	Major coronary heart disease event excluding revascularizations
9	0.0493255	NA	136151806	1.1e-24	0.00493984	met-d-Total_C	rs600038	C	T	0.206411	Total cholesterol
2	0.0388378	205513	630075	1.2e-24	0.00370184	ebi-a-GCST90000026	rs73139123	T	C	0.818225	Appendicular lean mass
9	0.0515183	NA	136151806	1.2e-24	0.0051099	met-d-M_LDL_L	rs600038	C	T	0.206411	Total lipids in medium LDL
4	-0.0020143	462933	111586978	1.3e-24	0.000197	ukb-b-11550	rs1823290	A	T	0.697348	Non-cancer illness code, self-reported: atrial fibrillation
9	0.0508489	NA	136151806	1.4e-24	0.00509617	met-d-ApoB	rs600038	C	T	0.206411	Apolipoprotein B
9	0.0130198	292053	22025493	1.5e-24	0.00127295	ukb-a-201	rs10738604	A	G	0.351189	Illnesses of father: Heart disease
6	0.00398436	462933	161005610	1.6e-24	0.00039	ukb-b-7869	rs55730499	T	C	0.07972	Operation code: coronary angioplasty (ptca) +/- stent
18	-0.0214235	462117	21154024	1.8e-24	0.00209794	ukb-b-15590	rs1788826	A	G	0.653986	Hip circumference
6	-0.0764413	NA	161005610	1.9e-24	0.00759548	met-d-GlycA	rs55730499	T	C	0.079862	Glycoprotein acetyls
7	0.0410856	169545	92264993	2.03e-24	0.00402891	ebi-a-GCST004608	rs2282979	C	T	0.2692	Granulocyte percentage of myeloid white cells
9	0.0490091	NA	136151806	2.1e-24	0.00492215	met-d-Total_CE	rs600038	C	T	0.206411	Total esterified cholesterol
2	0.0204815	331278	630075	2.11e-24	0.00200902	ukb-a-278	rs73139123	T	C	0.824173	Leg fat percentage (left)
17	0.0242779	350474	2203453	2.14e-24	0.00238169	ukb-d-30080_irnt	rs216193	G	A	0.624286	Platelet count
17	-0.0326258	194398	2203453	2.26e-24	0.00320213	ukb-a-500	rs216193	G	A	0.62336	Heel bone mineral density (BMD) T-score automated
12	-0.121181	11496	111833788	2.26e-24	0.0118954	eqtl-a-ENSG00000107960	rs10774624	A	G	0.538565	ENSG00000107960
18	-0.0183	691635	21154024	2.4e-24	0.0018	ieu-b-40	rs1788826	A	G	0.6514	body mass index
4	0.5597	118755	111848270	2.47e-24	0.055	ebi-a-GCST004296	rs17513625	A	G	NA	Atrial fibrillation
9	0.0510714	NA	136151806	2.5e-24	0.00511704	met-d-M_LDL_P	rs600038	C	T	0.206411	Concentration of medium LDL particles
12	0.0127532	454888	111833788	2.7e-24	0.00125422	ukb-b-14540	rs10774624	A	G	0.51346	Whole body water mass
9	0.0492784	NA	136151806	2.7e-24	0.00479392	met-d-M_VLDL_CE_pct	rs600038	C	T	0.206411	Cholesteryl esters to total lipids ratio in medium VLDL
7	0.021	731444	75061769	2.8e-24	0.0021	ieu-b-40	rs6944634	G	C	0.2149	body mass index
12	-0.022313	292933	111833788	3.17e-24	0.0021972	ukb-d-30660_raw	rs10774624	A	G	0.51079	Direct bilirubin
2	-0.132888	31569	86764004	3.29e-24	0.0130913	eqtl-a-ENSG00000068615	rs4832298	T	C	0.711671	ENSG00000068615
16	0.0319033	146226	53806453	3.4e-24	0.00314355	ukb-b-2122	rs56094641	G	A	0.405286	Ankle spacing width (left)
12	-0.024325	343621	112610714	3.88e-24	0.0024	ukb-d-30780_irnt	rs11066188	A	G	0.40667	LDL direct
16	0.129272	73902	53806453	3.9e-24	0.0127746	ieu-a-25	rs56094641	G	A	0.414	Type 2 diabetes
6	-0.043054	343992	161005610	3.92e-24	0.0042483	ukb-d-30870_irnt	rs55730499	T	C	0.081298	Triglycerides
12	-0.01297	454672	112610714	4.1e-24	0.00128033	ukb-b-19925	rs11066188	A	G	0.40872	Arm fat-free mass (left)
18	-0.022467	NA	57766512	4.1e-24	0.00221779	ieu-b-109	rs1539952	G	A	0.248048	HDL cholesterol
6	-0.0733251	NA	161005610	4.3e-24	0.00737255	met-d-IDL_TG_pct	rs55730499	T	C	0.079862	Triglycerides to total lipids ratio in IDL
12	-0.0110398	336683	111833788	4.71e-24	0.00109127	ukb-a-437	rs10774624	A	G	0.512835	Vascular/heart problems diagnosed by doctor: High blood pressure
6	-0.0749345	NA	161005610	4.9e-24	0.00761554	met-d-M_VLDL_PL	rs55730499	T	C	0.079862	Phospholipids in medium VLDL
7	0.0227164	462117	92264993	5.1e-24	0.00224747	ukb-b-15590	rs2282979	C	T	0.269386	Hip circumference
4	0.0128562	454672	45186139	5.2e-24	0.00127224	ukb-b-19925	rs10938398	A	G	0.43349	Arm fat-free mass (left)
9	0.029901	344728	136151806	5.47e-24	0.00296	ukb-d-30260_irnt	rs600038	C	T	0.206453	Mean reticulocyte volume
9	0.0495083	NA	136151806	5.7e-24	0.00510409	met-d-VLDL_CE	rs600038	C	T	0.206411	Cholesteryl esters in VLDL
9	0.0512108	NA	136151806	5.9e-24	0.00511613	met-d-XXL_VLDL_C_pct	rs600038	C	T	0.206055	Cholesterol to total lipids ratio in chylomicrons and extremely large VLDL
12	0.0126334	454850	111833788	6.1e-24	0.00125212	ukb-b-13354	rs10774624	A	G	0.513451	Whole body fat-free mass
9	0.029823	343524	136151806	6.23e-24	0.002956	ukb-d-30710_irnt	rs600038	C	T	0.20657	C-reactive protein
9	-0.024719	474231	136151806	6.5e-24	0.00245	ieu-b-33	rs600038	C	T	0.206782	eosinophil cell count
12	-0.021029	343621	112610714	6.68e-24	0.0020858	ukb-d-30780_raw	rs11066188	A	G	0.40667	LDL direct
6	0.0130547	462933	161005610	6.7e-24	0.00129492	ukb-b-8755	rs55730499	T	C	0.07972	Treatment/medication code: aspirin
6	0.0134028	457547	161005610	8.9e-24	0.0013332	ukb-b-7137	rs55730499	T	C	0.079732	Medication for pain relief, constipation, heartburn: Aspirin
10	0.4264	717501	75417249	9.82e-24	0.0425	ieu-b-38	rs4746140	C	G	0.1518	systolic blood pressure
6	0.2649	NA	161005610	1.07e-23	0.0264	finn-b-I9_IHD	rs55730499	T	C	0.04577	Ischaemic heart disease, wide definition
18	0.041	212949	57766512	1.2e-23	0.0041	ieu-a-49	rs1539952	G	A	0.2917	Hip circumference
18	0.0468	152443	57766512	1.26e-23	0.0047	ieu-a-785	rs1539952	G	A	0.2917	Body mass index
4	-0.0015758	463010	111628628	1.3e-23	0.000157	ukb-b-10444	rs981150	A	G	0.702179	Operative procedures - main OPCS: X50.1 Direct current cardioversion
6	0.3181	NA	161005610	1.32e-23	0.0318	finn-b-I9_ANGINA_EXNONE	rs55730499	T	C	0.04577	Angina pectoris (no controls excluded)
6	0.1004	66580	161005610	1.47e-23	0.01	ieu-b-4846	rs55730499	T	C	NA	LDL cholesterol
9	-0.2994	3301	136151806	1.91e-23	0.03	prot-a-1882	rs600038	C	T	0.20651	Hepatocyte growth factor receptor
12	0.2188	NA	112610714	1.96e-23	0.0219	finn-b-HYPOTHY_REIMB	rs11066188	A	G	0.3773	Hypothyroidism, drug reimbursement
16	0.099	NA	53806453	2.08e-23	0.0099	finn-b-E4_DIABETES	rs56094641	G	A	0.419	Diabetes mellitus
2	0.0202831	331296	630075	2.12e-23	0.00203483	ukb-a-274	rs73139123	T	C	0.824173	Leg fat percentage (right)
9	0.0032266	462933	22025493	2.2e-23	0.000324	ukb-b-15829	rs10738604	A	G	0.353969	Non-cancer illness code, self-reported: heart attack/myocardial infarction
17	0.0185165	454863	2203453	2.2e-23	0.00185827	ukb-b-7376	rs216193	G	A	0.62393	Impedance of leg (right)
16	-0.0206413	413343	53806453	2.3e-23	0.00207296	ukb-b-4956	rs56094641	G	A	0.404737	Morning/evening person (chronotype)
16	0.27	49434	53848561	2.3e-23	0.028	ieu-a-91	rs1861867	G	A	0.716	Obesity class 2
12	-0.0208523	436419	111833788	2.4e-23	0.00209466	ukb-b-20175	rs10774624	A	G	0.514055	Systolic blood pressure, automated reading
9	0.1313	NA	136151806	2.49e-23	0.0132	finn-b-FG_DISVEINLYMPH	rs600038	C	T	0.2223	Diseases of veins, lymphatic vessels and lymph nodes, not elsewhere classified (FINNGEN)
16	0.1072	NA	53806453	2.74e-23	0.0108	finn-b-KELA_DIAB_INSUL_EXMORE	rs56094641	G	A	0.4188	"Diabetes, insuline treatment (Kela reimbursement)" (more controls excluded)
12	-0.0106979	337159	111833788	2.86e-23	0.00107646	ukb-a-61	rs10774624	A	G	0.512835	Non-cancer illness code self-reported: hypertension
16	0.106	NA	53806453	3.14e-23	0.0107	finn-b-KELA_DIAB_INSUL	rs56094641	G	A	0.419	Diabetes, insuline treatment (Kela reimbursement)
9	0.0496936	NA	136151806	3.2e-23	0.00510966	met-d-M_LDL_CE	rs600038	C	T	0.206411	Cholesteryl esters in medium LDL
10	-0.2094	748362	121426884	3.67e-23	0.0211	ieu-b-39	rs17617337	T	C	0.2149	diastolic blood pressure
9	0.00461047	461416	22102165	3.7e-23	0.000465	ukb-b-16376	rs7859727	T	C	0.491387	Main speciality of consultant (recoded): Cardiology
12	0.117922	28089	111833788	3.72e-23	0.0118977	eqtl-a-ENSG00000137265	rs10774624	A	G	0.538565	ENSG00000137265
12	-0.0109992	336683	115555530	4.23e-23	0.00111113	ukb-a-437	rs35432	T	C	0.382316	Vascular/heart problems diagnosed by doctor: High blood pressure
12	-0.012427	454753	112610714	4.3e-23	0.00125574	ukb-b-19520	rs11066188	A	G	0.408724	Arm fat-free mass (right)
9	0.0503181	NA	136151806	4.3e-23	0.00514412	met-d-XXL_VLDL_CE_pct	rs600038	C	T	0.206055	Cholesteryl esters to total lipids ratio in chylomicrons and extremely large VLDL
12	0.020771	NA	111833788	4.4e-23	0.00209949	ieu-b-108	rs10774624	A	G	0.513279	apolipoprotein B
18	-0.0164962	454823	21154024	4.5e-23	0.00166753	ukb-b-7212	rs1788826	A	G	0.654061	Leg fat mass (left)
9	0.00288554	463010	22102165	4.7e-23	0.000292	ukb-b-2205	rs7859727	T	C	0.491423	Diagnoses - secondary ICD10: Z82.4 Family history of ischaemic heart disease and other diseases of the circulatory system
18	-0.0166853	454846	21154024	4.7e-23	0.00168739	ukb-b-18096	rs1788826	A	G	0.654064	Leg fat mass (right)
9	0.128	NA	22025493	4.73e-23	0.013	finn-b-I9_CORATHER	rs10738604	A	G	0.3706	Coronary atherosclerosis
12	0.022715	315133	111833788	5.3e-23	0.0022999	ukb-d-30760_irnt	rs10774624	A	G	0.51386	HDL cholesterol
12	-0.0125946	454655	112610714	5.3e-23	0.00127536	ukb-b-9093	rs11066188	A	G	0.408722	Arm predicted mass (left)
12	-0.117395	27875	111833788	5.8e-23	0.0118981	eqtl-a-ENSG00000152766	rs10774624	A	G	0.538565	ENSG00000152766
16	0.15427	344182	53806453	5.88e-23	0.015636	ukb-d-30750_raw	rs56094641	G	A	0.40303	Glycated haemoglobin
12	-0.117361	28089	111833788	5.96e-23	0.0118981	eqtl-a-ENSG00000128284	rs10774624	A	G	0.538565	ENSG00000128284
16	0.00900977	462933	53806453	6.6e-23	0.000914	ukb-b-14057	rs56094641	G	A	0.404633	Non-cancer illness code, self-reported: hypertension
9	0.2004	NA	22102165	6.6e-23	0.0203	finn-b-I9_UAP	rs7859727	T	C	0.4125	Unstable angina pectoris
6	0.019892	180203	161005610	6.68e-23	0.00201867	ukb-a-448	rs55730499	T	C	0.081655	Medication for cholesterol blood pressure diabetes or take exogenous hormones: Cholesterol lowering medication
9	0.00852416	426240	22102165	7.6e-23	0.000866	ukb-b-12477	rs7859727	T	C	0.491424	Illnesses of mother: Heart disease
16	0.00912057	461880	53806453	7.6e-23	0.000927	ukb-b-14177	rs56094641	G	A	0.404639	Vascular/heart problems diagnosed by doctor: High blood pressure
12	0.117072	27751	111833788	7.62e-23	0.0118983	eqtl-a-ENSG00000198324	rs10774624	A	G	0.538565	ENSG00000198324
9	-0.141498	31568	136151806	8.05e-23	0.0143892	eqtl-a-ENSG00000148288	rs600038	C	T	0.21702	ENSG00000148288
9	0.00821703	462933	136151806	8.4e-23	0.000836	ukb-b-10912	rs600038	C	T	0.207042	Non-cancer illness code, self-reported: high cholesterol
16	-0.0618	139274	53806453	8.75e-23	0.0063	ebi-a-GCST004988	rs56094641	G	A	0.4156	Breast cancer
16	-0.0618	228951	53806453	8.75e-23	0.0063	ieu-a-1126	rs56094641	G	A	0.4156	Breast cancer (Combined Oncoarray; iCOGS; GWAS meta analysis)
4	0.0150788	331278	45186139	1.02e-22	0.00153692	ukb-a-278	rs10938398	A	G	0.433341	Leg fat percentage (left)
12	-0.0131255	209638	111833788	1.1e-22	0.00133868	ukb-b-14395	rs10774624	A	G	0.512878	Medication for cholesterol, blood pressure or diabetes: Blood pressure medication
9	0.0070103	363542	22102165	1.1e-22	0.000715	ukb-b-14371	rs7859727	T	C	0.492235	Illnesses of siblings: Heart disease
18	-0.0202492	454684	21154024	1.3e-22	0.00206946	ukb-b-8338	rs1788826	A	G	0.654051	Arm fat mass (left)
10	-0.0935	537409	75417249	1.3e-22	0.0096	ebi-a-GCST006061	rs4746140	C	G	NA	Atrial fibrillation
6	-0.073665	NA	161005610	1.3e-22	0.00752896	met-d-SFA_pct	rs55730499	T	C	0.079856	Ratio of saturated fatty acids to total fatty acids
6	-0.0690078	NA	161005610	1.4e-22	0.0072394	met-d-M_HDL_PL_pct	rs55730499	T	C	0.079862	Phospholipids to total lipids ratio in medium HDL
12	0.0236838	349856	112610714	1.42e-22	0.00242228	ukb-d-30140_irnt	rs11066188	A	G	0.406477	Neutrophill count
9	0.00318257	461880	22025493	1.5e-22	0.000326	ukb-b-11590	rs10738604	A	G	0.353944	Vascular/heart problems diagnosed by doctor: Heart attack
16	0.00518115	336473	53806453	1.67e-22	0.000531	ukb-a-306	rs56094641	G	A	0.403318	Diabetes diagnosed by doctor
9	0.00179785	463010	22025493	1.7e-22	0.000184	ukb-b-11064	rs10738604	A	G	0.353973	Diagnoses - secondary ICD10: Z95.1 Presence of aortocoronary bypass graft
12	-0.0138968	454850	111833788	1.7e-22	0.00142403	ukb-b-19379	rs10774624	A	G	0.513457	Impedance of arm (left)
16	0.023757	344729	53806453	1.7e-22	0.00243437	ukb-d-30300_irnt	rs56094641	G	A	0.402928	High light scatter reticulocyte count
2	0.0402056	146181	630075	1.8e-22	0.00412206	ukb-b-8607	rs73139123	T	C	0.818543	Ankle spacing width (right)
12	-0.0104724	249710	111833788	1.9e-22	0.00107431	ukb-b-18009	rs10774624	A	G	0.51358	Medication for cholesterol, blood pressure, diabetes, or take exogenous hormones: Blood pressure medication
6	0.0710273	NA	161005610	1.9e-22	0.00745139	met-d-IDL_C_pct	rs55730499	T	C	0.079862	Cholesterol to total lipids ratio in IDL
12	-0.0123018	454888	112610714	2.2e-22	0.00126379	ukb-b-14540	rs11066188	A	G	0.408719	Whole body water mass
9	0.00365573	463010	136151806	2.3e-22	0.000376	ukb-b-13782	rs600038	C	T	0.207045	Diagnoses - secondary ICD10: Z86.7 Personal history of diseases of the circulatory system
4	0.0123268	454655	45186139	2.3e-22	0.00126719	ukb-b-9093	rs10938398	A	G	0.433493	Arm predicted mass (left)
16	0.1014	NA	53806453	2.34e-22	0.0104	finn-b-DM_OTHER_WIDE	rs56094641	G	A	0.4186	Other diabetes, wide definition
12	-0.0121476	454746	112610714	2.8e-22	0.00125158	ukb-b-16698	rs11066188	A	G	0.408724	Arm predicted mass (right)
4	0.0150897	331296	45186139	3.23e-22	0.00155664	ukb-a-274	rs10938398	A	G	0.433341	Leg fat percentage (right)
7	0.364742	5501	143813353	3.28e-22	0.0376357	eqtl-a-ENSG00000228960	rs117540300	A	C	0.0254932	ENSG00000228960
18	0.2109	112744	57766512	3.3e-22	0.0218	ieu-b-4816	rs1539952	G	A	NA	Body mass index
9	0.04877	NA	136151806	3.3e-22	0.00510775	met-d-S_LDL_C	rs600038	C	T	0.206411	Cholesterol in small LDL
9	0.0482866	NA	136151806	3.3e-22	0.00509917	met-d-LDL_P	rs600038	C	T	0.206411	Concentration of LDL particles
7	-0.129133	31684	92264993	3.34e-22	0.0133271	eqtl-a-ENSG00000157259	rs2282979	C	T	0.272239	ENSG00000157259
12	-0.0121612	454508	112610714	3.7e-22	0.00125656	ukb-b-17409	rs11066188	A	G	0.40874	Trunk fat-free mass
16	0.059	74539	53848561	3.7e-22	0.0061	ieu-a-52	rs1861867	G	A	0.7155	Hip circumference
6	0.301	NA	161005610	3.89e-22	0.0311	finn-b-I9_CHD	rs55730499	T	C	0.04577	Major coronary heart disease event
12	-0.0121912	454850	112610714	4.3e-22	0.00126168	ukb-b-13354	rs11066188	A	G	0.408728	Whole body fat-free mass
6	0.014392	259921	161005610	4.36e-22	0.00148936	ukb-a-217	rs55730499	T	C	0.081655	Illnesses of siblings: Heart disease
12	-0.0105884	337159	115555530	4.45e-22	0.00109601	ukb-a-61	rs35432	T	C	0.382316	Non-cancer illness code self-reported: hypertension
12	-0.114927	27875	111833788	4.55e-22	0.0118998	eqtl-a-ENSG00000108679	rs10774624	A	G	0.538565	ENSG00000108679
16	0.0951	NA	53806453	5.07e-22	0.0099	finn-b-DIABETES_FG	rs56094641	G	A	0.419	Diabetes, varying definitions
4	0.0217698	331113	45186139	5.65e-22	0.00225913	ukb-a-290	rs10938398	A	G	0.433341	Trunk fat percentage
12	0.114596	28089	111833788	5.98e-22	0.0119	eqtl-a-ENSG00000164691	rs10774624	A	G	0.538565	ENSG00000164691
9	0.0474253	NA	136151806	6e-22	0.00510184	met-d-M_VLDL_FC	rs600038	C	T	0.206411	Free cholesterol in medium VLDL
18	-0.0181191	462166	21154024	6.3e-22	0.00188245	ukb-b-9405	rs1788826	A	G	0.653974	Waist circumference
12	0.11449	28049	111833788	6.53e-22	0.0119001	eqtl-a-ENSG00000070961	rs10774624	A	G	0.538565	ENSG00000070961
12	0.0126669	454874	111833788	6.8e-22	0.00131719	ukb-b-16446	rs10774624	A	G	0.513463	Basal metabolic rate
16	0.06	68945	53848561	7.1e-22	0.0062	ieu-a-53	rs1861867	G	A	0.7155	Hip circumference
9	0.3011	NA	136151806	7.45e-22	0.0313	finn-b-I9_PHLETHROM	rs600038	C	T	0.2206	Phlebitis and thrombophlebitis (not including DVT)
12	-0.0120325	454463	112610714	7.5e-22	0.00125253	ukb-b-9685	rs11066188	A	G	0.408744	Trunk predicted mass
9	0.0490756	NA	136151806	7.7e-22	0.00509472	met-d-S_LDL_FC	rs600038	C	T	0.206411	Free cholesterol in small LDL
17	0.018199	560509	2203453	7.88e-22	0.001894	ieu-b-30	rs216193	G	A	0.622989	white blood cell count
4	0.0120457	454888	45186139	8.7e-22	0.00125592	ukb-b-14540	rs10938398	A	G	0.433502	Whole body water mass
4	-0.0015063	463010	111586978	9e-22	0.000157	ukb-b-10444	rs1823290	A	T	0.697349	Operative procedures - main OPCS: X50.1 Direct current cardioversion
10	-0.152357	11492	75417249	9.35e-22	0.0158974	eqtl-a-ENSG00000156042	rs4746140	C	G	0.167222	ENSG00000156042
6	-0.0256314	209638	161005610	1e-21	0.00267726	ukb-b-12014	rs55730499	T	C	0.079684	Medication for cholesterol, blood pressure or diabetes: None of the above
12	0.113906	28089	111833788	1.05e-21	0.0119005	eqtl-a-ENSG00000087074	rs10774624	A	G	0.538565	ENSG00000087074
2	0.0389619	146226	630075	1.1e-21	0.00407047	ukb-b-2122	rs73139123	T	C	0.818538	Ankle spacing width (left)
18	0.018537	562243	21154024	1.14e-21	0.001937	ieu-b-30	rs1788826	A	G	0.654513	white blood cell count
12	-0.11378	27875	111833788	1.17e-21	0.0119006	eqtl-a-ENSG00000172005	rs10774624	A	G	0.538565	ENSG00000172005
18	0.0191416	336474	57766512	1.26e-21	0.00200352	ukb-a-389	rs1539952	G	A	0.248987	Standing height
16	0.051	104748	53848561	1.4e-21	0.0054	ieu-a-62	rs1861867	G	A	0.7155	Waist circumference
9	0.0447324	NA	136151806	1.6e-21	0.00501596	met-d-XS_VLDL_L	rs600038	C	T	0.206411	Total lipids in very small VLDL
4	0.0207366	336639	45186139	1.68e-21	0.00217734	ukb-a-382	rs10938398	A	G	0.433341	Waist circumference
12	0.014663	330995	111833788	1.76e-21	0.00154036	ukb-a-293	rs10774624	A	G	0.512835	Trunk predicted mass
4	0.011932	454850	45186139	1.8e-21	0.00125385	ukb-b-13354	rs10938398	A	G	0.433501	Whole body fat-free mass
9	-0.2566	NA	136151806	1.87e-21	0.02698	ukb-e-30610_AFR	rs600038	C	T	0.8722	Alkaline phosphatase
2	0.0280665	331113	630075	2.04e-21	0.00295316	ukb-a-290	rs73139123	T	C	0.824173	Trunk fat percentage
17	0.0216761	331296	2203453	2.09e-21	0.00228148	ukb-a-271	rs216193	G	A	0.62336	Impedance of leg (left)
4	0.0231265	336601	45186139	2.12e-21	0.00243452	ukb-a-388	rs10938398	A	G	0.433341	Hip circumference
12	-0.021434	344136	111833788	2.18e-21	0.0022569	ukb-d-30620_irnt	rs10774624	A	G	0.51367	Alanine aminotransferase
16	-0.0090444	461880	53806453	2.2e-21	0.000952	ukb-b-13352	rs56094641	G	A	0.404639	Vascular/heart problems diagnosed by doctor: None of the above
18	-0.019655	454757	21154024	2.2e-21	0.00206962	ukb-b-6704	rs1788826	A	G	0.654069	Arm fat mass (right)
18	-0.0216596	NA	57766512	2.2e-21	0.0022815	ieu-b-107	rs1539952	G	A	0.247954	apolipoprotein A-I
16	0.053	98151	53848561	2.3e-21	0.0056	ieu-a-63	rs1861867	G	A	0.7155	Waist circumference
16	0.053	98151	53848561	2.3e-21	0.0056	ieu-a-51	rs1861867	G	A	0.7155	Hip circumference
12	0.0146621	331030	111833788	2.38e-21	0.00154539	ukb-a-292	rs10774624	A	G	0.512835	Trunk fat-free mass
10	-0.0151232	461950	121426884	2.4e-21	0.00159409	ukb-b-10787	rs17617337	T	C	0.215258	Standing height
7	0.0229117	454884	75061769	2.4e-21	0.00241584	ukb-b-2303	rs6944634	G	C	0.218738	Body mass index (BMI)
12	4.0079	66867	112610714	2.41e-21	0.4225	ieu-a-1008	rs11066188	A	G	0.5	Platelet count
18	-0.0130058	454805	21154024	2.5e-21	0.00137187	ukb-b-16099	rs1788826	A	G	0.654069	Leg fat-free mass (left)
12	-0.112837	28089	111833788	2.51e-21	0.0119012	eqtl-a-ENSG00000149131	rs10774624	A	G	0.538565	ENSG00000149131
12	-0.0125782	454874	112610714	2.6e-21	0.00132724	ukb-b-16446	rs11066188	A	G	0.408716	Basal metabolic rate
12	-0.112778	28049	111833788	2.64e-21	0.0119013	eqtl-a-ENSG00000138496	rs10774624	A	G	0.538565	ENSG00000138496
12	0.112695	28089	111833788	2.83e-21	0.0119013	eqtl-a-ENSG00000170345	rs10774624	A	G	0.538565	ENSG00000170345
16	0.0184415	460443	53806453	2.9e-21	0.00194819	ukb-b-2209	rs56094641	G	A	0.404591	Oily fish intake
12	0.0147651	331159	111833788	2.92e-21	0.00155977	ukb-a-288	rs10774624	A	G	0.512835	Arm fat-free mass (left)
9	0.0461189	NA	136151806	3.3e-21	0.0050932	met-d-S_VLDL_PL	rs600038	C	T	0.206411	Phospholipids in small VLDL
9	0.103406	224431	22025493	3.43e-21	0.0109438	ebi-a-GCST009722	rs10738604	A	G	NA	Glaucoma (multi-trait analysis)
9	0.00208497	462933	22025493	3.5e-21	0.000221	ukb-b-7869	rs10738604	A	G	0.353969	Operation code: coronary angioplasty (ptca) +/- stent
9	0.1173	NA	136151806	4e-21	0.0124	finn-b-I9_DISVEINLYMPH	rs600038	C	T	0.2223	Diseases of veins, lymphatic vessels and lymph nodes, not elsewhere classified
12	0.008344	315133	111833788	4.22e-21	0.000885	ukb-d-30760_raw	rs10774624	A	G	0.51386	HDL cholesterol
12	-0.114007	27835	112610714	4.4e-21	0.0120993	eqtl-a-ENSG00000198270	rs11066188	A	G	0.402331	ENSG00000198270
18	-0.0128407	454799	21154024	4.5e-21	0.00136293	ukb-b-17271	rs1788826	A	G	0.65407	Leg predicted mass (left)
9	0.0480519	NA	136151806	4.5e-21	0.00510335	met-d-S_HDL_P	rs600038	C	T	0.206411	Concentration of small HDL particles
9	0.00244142	463010	22102165	5.7e-21	0.00026	ukb-b-9592	rs7859727	T	C	0.491423	Operative procedures - main OPCS: K63.3 Angiocardiography of left side of heart NEC
9	0.0468625	NA	136151806	5.9e-21	0.00510536	met-d-S_LDL_CE	rs600038	C	T	0.206411	Cholesteryl esters in small LDL
7	-0.0245276	349856	92264993	6.36e-21	0.00261366	ukb-d-30130_irnt	rs2282979	C	T	0.267627	Monocyte count
7	0.0224965	461460	75061769	6.4e-21	0.00239739	ukb-b-19953	rs6944634	G	C	0.218836	Body mass index (BMI)
12	-0.0133032	454826	111833788	6.9e-21	0.00141888	ukb-b-7859	rs10774624	A	G	0.513454	Impedance of arm (right)
12	0.111426	28089	111833788	7.84e-21	0.0119022	eqtl-a-ENSG00000067082	rs10774624	A	G	0.538565	ENSG00000067082
18	-0.0128822	454874	21154024	8e-21	0.0013763	ukb-b-16446	rs1788826	A	G	0.654063	Basal metabolic rate
9	0.0459852	NA	136151806	8.4e-21	0.00487609	met-d-S_VLDL_FC_pct	rs600038	C	T	0.206411	Free cholesterol to total lipids ratio in small VLDL
9	0.1247	NA	22025493	8.84e-21	0.0133	finn-b-I9_CHD	rs10738604	A	G	0.3705	Major coronary heart disease event
6	0.0144272	333581	161005610	9.19e-21	0.00154374	ukb-a-452	rs55730499	T	C	0.081655	Medication for pain relief constipation heartburn: Aspirin
12	-0.022972	314658	111833788	9.39e-21	0.0024586	ukb-d-30810_irnt	rs10774624	A	G	0.51384	Phosphate
9	0.00295986	463010	22025493	9.6e-21	0.000317	ukb-b-15686	rs10738604	A	G	0.353973	Diagnoses - secondary ICD10: I20.9 Angina pectoris, unspecified
16	0.0296863	146181	53806453	1e-20	0.00318058	ukb-b-8607	rs56094641	G	A	0.405408	Ankle spacing width (right)
4	0.0116041	454746	45186139	1.1e-20	0.0012438	ukb-b-16698	rs10938398	A	G	0.433507	Arm predicted mass (right)
16	0.35	10480	53848561	1.1e-20	0.038	ieu-a-85	rs1861867	G	A	0.716	Extreme body mass index
12	-0.0036797	314658	111833788	1.19e-20	0.000395	ukb-d-30810_raw	rs10774624	A	G	0.51384	Phosphate
9	0.00670427	457547	22102165	1.4e-20	0.000721	ukb-b-7137	rs7859727	T	C	0.491436	Medication for pain relief, constipation, heartburn: Aspirin
12	0.0141993	331221	111833788	1.57e-20	0.0015287	ukb-a-284	rs10774624	A	G	0.512835	Arm fat-free mass (right)
9	0.00650341	462933	22102165	1.6e-20	0.0007	ukb-b-8755	rs7859727	T	C	0.491415	Treatment/medication code: aspirin
12	0.110437	28089	111833788	1.72e-20	0.0119028	eqtl-a-ENSG00000161638	rs10774624	A	G	0.538565	ENSG00000161638
12	-0.2024	NA	111833788	1.79e-20	0.0218	finn-b-HYPOTHY_REIMB	rs10774624	A	G	0.5989	Hypothyroidism, drug reimbursement
18	0.0200545	331117	57766512	1.79e-20	0.0021623	ukb-a-264	rs1539952	G	A	0.248987	Body fat percentage
12	-0.0195874	NA	112610714	2e-20	0.00211504	ieu-b-108	rs11066188	A	G	0.40891	apolipoprotein B
12	0.0141041	331216	111833788	2.08e-20	0.00152328	ukb-a-285	rs10774624	A	G	0.512835	Arm predicted mass (right)
9	0.0071853	313387	136151806	2.26e-20	0.000777	ukb-d-30630_raw	rs600038	C	T	0.20635	Apoliprotein A
18	-0.0150139	454633	21154024	2.3e-20	0.00162347	ukb-b-8909	rs1788826	A	G	0.654072	Body fat percentage
6	-0.0657374	NA	161005610	2.3e-20	0.00720614	met-d-L_HDL_TG_pct	rs55730499	T	C	0.079862	Triglycerides to total lipids ratio in large HDL
9	0.0459592	NA	136151806	2.5e-20	0.00508551	met-d-L_LDL_P	rs600038	C	T	0.206411	Concentration of large LDL particles
9	0.2865	NA	136151806	2.96e-20	0.0311	finn-b-I9_PHLETHROM_EXNONE	rs600038	C	T	0.2223	Phlebitis and thrombophlebitis (not including DVT) (no controls excluded)
12	0.0143141	331146	111833788	3.24e-20	0.00155395	ukb-a-289	rs10774624	A	G	0.512835	Arm predicted mass (left)
12	-0.109552	28089	111833788	3.47e-20	0.0119034	eqtl-a-ENSG00000176834	rs10774624	A	G	0.538565	ENSG00000176834
16	0.0225688	344729	53806453	3.5e-20	0.00245232	ukb-d-30290_irnt	rs56094641	G	A	0.402928	High light scatter reticulocyte percentage
6	0.0111158	462933	161005610	3.9e-20	0.0012093	ukb-b-11268	rs55730499	T	C	0.07972	Treatment/medication code: simvastatin
12	0.109393	27875	111833788	3.94e-20	0.0119035	eqtl-a-ENSG00000182606	rs10774624	A	G	0.538565	ENSG00000182606
16	0.0185	450243	53848561	4.18e-20	0.002	ebi-a-GCST90000025	rs1861867	G	A	0.6014	Appendicular lean mass
9	0.0021041	463010	22102165	4.5e-20	0.000229	ukb-b-16606	rs7859727	T	C	0.491423	Diagnoses - secondary ICD10: I25.8 Other forms of chronic ischaemic heart disease
4	0.0114365	454753	45186139	5e-20	0.00124801	ukb-b-19520	rs10938398	A	G	0.43351	Arm fat-free mass (right)
17	0.017676	520190	2203453	5.05e-20	0.001928	ieu-b-31	rs216193	G	A	0.622693	monocyte cell count
17	0.0207414	331301	2203453	5.15e-20	0.002264	ukb-a-270	rs216193	G	A	0.62336	Impedance of leg (right)
6	-0.0182198	402586	161005610	5.5e-20	0.00199056	ukb-b-15169	rs55730499	T	C	0.079682	Illnesses of father: None of the above (group 1)
9	0.02622	313387	136151806	5.51e-20	0.0028642	ukb-d-30630_irnt	rs600038	C	T	0.20635	Apoliprotein A
12	-0.0331679	169822	111833788	6.43e-20	0.00363009	ebi-a-GCST004614	rs10774624	A	G	0.5124	Granulocyte count
12	0.0249321	261932	111833788	6.5e-20	0.00272899	ukb-b-13378	rs10774624	A	G	0.514301	Birth weight
7	-0.0198848	426824	92264993	6.5e-20	0.00205943	ebi-a-GCST006979	rs2282979	C	T	0.267703	Heel bone mineral density
18	0.045	134404	57766512	6.5e-20	0.0049	ieu-a-62	rs1539952	G	A	0.2917	Waist circumference
12	-0.021198	315133	112610714	6.71e-20	0.0023211	ukb-d-30760_irnt	rs11066188	A	G	0.40656	HDL cholesterol
16	0.0196075	426824	53806453	6.8e-20	0.00188643	ebi-a-GCST006979	rs56094641	G	A	0.402942	Heel bone mineral density
12	0.020213	292933	112610714	7.21e-20	0.0022151	ukb-d-30660_raw	rs11066188	A	G	0.40948	Direct bilirubin
9	0.00308588	361194	22025493	7.37e-20	0.000338	ukb-d-I9_MI_STRICT	rs10738604	A	G	0.351817	Myocardial infarction, strict
9	0.00308588	361194	22025493	7.37e-20	0.000338	ukb-d-I9_MI	rs10738604	A	G	0.351817	Myocardial infarction
9	-0.01898	NA	22102165	9e-20	0.00208556	ieu-b-110	rs7859727	T	C	0.491371	LDL cholesterol
18	-0.024058	315133	57766512	9.81e-20	0.0026461	ukb-d-30760_irnt	rs1539952	G	A	0.2484	HDL cholesterol
6	-0.0639096	NA	161005610	1e-19	0.00733003	met-d-L_HDL_TG	rs55730499	T	C	0.079862	Triglycerides in large HDL
12	0.0141142	331315	111833788	1.05e-19	0.00155374	ukb-a-267	rs10774624	A	G	0.512835	Whole body water mass
12	0.0222285	344728	112610714	1.11e-19	0.00244857	ukb-d-30280_irnt	rs11066188	A	G	0.406398	Immature reticulocyte fraction
9	0.241979	86995	22102165	1.22e-19	0.0266863	ebi-a-GCST000998	rs7859727	T	C	0.463133	Coronary heart disease
9	0.241979	82462	22102165	1.22e-19	0.0266863	ieu-a-8	rs7859727	T	C	0.463133	Coronary heart disease
16	0.021247	344182	53806453	1.24e-19	0.0023437	ukb-d-30750_irnt	rs56094641	G	A	0.40303	Glycated haemoglobin
12	0.10788	27875	111833788	1.28e-19	0.0119045	eqtl-a-ENSG00000135046	rs10774624	A	G	0.538565	ENSG00000135046
9	0.1871	NA	22102165	1.3e-19	0.0206	finn-b-DM_PERIPHATHERO	rs7859727	T	C	0.4117	Peripheral atherosclerosis
18	-0.0176559	454613	21154024	1.3e-19	0.00194896	ukb-b-16407	rs1788826	A	G	0.654053	Trunk fat percentage
10	-0.0209	450243	121426884	1.31e-19	0.0023	ebi-a-GCST90000025	rs17617337	T	C	0.2152	Appendicular lean mass
9	0.1029	NA	22025493	1.33e-19	0.0114	finn-b-I9_IHD	rs10738604	A	G	0.3705	Ischaemic heart disease, wide definition
16	-0.0220564	301143	53806453	1.37e-19	0.0024358	ukb-a-11	rs56094641	G	A	0.403318	Morning/evening person (chronotype)
16	0.1562	NA	53848561	1.4e-19	0.0173	finn-b-E4_OBESITY_HYPER	rs1861867	G	A	0.6047	Obesity and other hyperalimentation
16	0.1566	NA	53848561	1.43e-19	0.0173	finn-b-E4_OBESITY	rs1861867	G	A	0.6047	Obesity
12	0.049	296525	112610714	1.49e-19	0.0054	ebi-a-GCST005194	rs11066188	A	G	0.3859	Coronary artery disease
6	0.00433872	463010	161005610	1.7e-19	0.00048	ukb-b-9592	rs55730499	T	C	0.079714	Operative procedures - main OPCS: K63.3 Angiocardiography of left side of heart NEC
18	0.046	127812	57766512	1.7e-19	0.005	ieu-a-51	rs1539952	G	A	0.2917	Hip circumference
18	0.046	127812	57766512	1.7e-19	0.005	ieu-a-63	rs1539952	G	A	0.2917	Waist circumference
1	0.021388	344104	16347534	1.7e-19	0.0023682	ukb-d-30730_irnt	rs28579893	G	A	0.67412	Gamma glutamyltransferase
6	-0.03964	343992	161005610	1.72e-19	0.0043895	ukb-d-30870_raw	rs55730499	T	C	0.081298	Triglycerides
12	-0.0192807	436419	115555530	1.8e-19	0.00213601	ukb-b-20175	rs35432	T	C	0.381698	Systolic blood pressure, automated reading
7	0.0236825	148653	92264993	1.8e-19	0.002625	ukb-b-8428	rs2282979	C	T	0.268279	Forced expiratory volume in 1-second (FEV1), predicted
9	-0.045939	NA	136151806	1.8e-19	0.00503959	met-d-M_LDL_TG_pct	rs600038	C	T	0.206411	Triglycerides to total lipids ratio in medium LDL
12	0.0140017	331291	111833788	1.81e-19	0.00155145	ukb-a-266	rs10774624	A	G	0.512835	Whole body fat-free mass
9	0.027723	314916	136151806	1.94e-19	0.0030744	ukb-d-30740_irnt	rs600038	C	T	0.20642	Glucose
9	0.0015829	463010	22102165	2e-19	0.000176	ukb-b-16662	rs7859727	T	C	0.491423	Diagnoses - secondary ICD10: I25.2 Old myocardial infarction
7	0.0454265	NA	92264993	2.4e-19	0.00495573	bbj-a-70	rs2282979	C	T	0.10997	Height
18	0.0160438	331296	57766512	2.66e-19	0.00178609	ukb-a-274	rs1539952	G	A	0.248987	Leg fat percentage (right)
12	-0.0644926	547261	111833788	2.7e-19	0.00718121	ebi-a-GCST005195	rs10774624	A	G	NA	Coronary artery disease
6	0.00370259	461137	161005610	2.9e-19	0.000413	ukb-b-11247	rs55730499	T	C	0.079711	Main speciality of consultant (recoded): Cardiothoracic surgery
9	0.0446058	NA	136151806	3e-19	0.00510742	met-d-S_LDL_P	rs600038	C	T	0.206411	Concentration of small LDL particles
12	0.0102306	336683	115555530	3.11e-19	0.00114115	ukb-a-435	rs35432	T	C	0.382316	Vascular/heart problems diagnosed by doctor: None of the above
9	0.0194402	415311	22102165	3.2e-19	0.00217506	ebi-a-GCST006701	rs7859727	T	C	0.489093	Parental longevity (father's attained age)
12	0.0325073	171748	112610714	3.29e-19	0.00362865	ebi-a-GCST004632	rs11066188	A	G	0.4087	Lymphocyte percentage of white cells
9	0.0459737	NA	136151806	3.3e-19	0.00511074	met-d-S_HDL_CE	rs600038	C	T	0.206411	Cholesteryl esters in small HDL
18	-0.0284739	462346	21154024	3.7e-19	0.00318348	ukb-b-5779	rs1788826	A	G	0.653951	Alcohol intake frequency.
4	-0.0162679	454863	45186139	3.8e-19	0.00181934	ukb-b-7376	rs10938398	A	G	0.433504	Impedance of leg (right)
12	-0.10643	27875	111833788	3.9e-19	0.0119054	eqtl-a-ENSG00000109452	rs10774624	A	G	0.538565	ENSG00000109452
7	0.056	73122	92264993	3.94e-19	0.0063	ieu-a-97	rs2282979	C	T	0.2917	Height
16	0.021778	343524	53806453	4.12e-19	0.0024375	ukb-d-30710_irnt	rs56094641	G	A	0.40295	C-reactive protein
12	-0.0140486	331159	112610714	4.55e-19	0.00157437	ukb-a-288	rs11066188	A	G	0.406669	Arm fat-free mass (left)
16	0.12	104733	53848561	4.7e-19	0.013	ieu-a-93	rs1861867	G	A	0.716	Overweight
12	0.0285069	193063	111833788	4.75e-19	0.00319621	ukb-a-198	rs10774624	A	G	0.512835	Birth weight
12	-0.106168	6421	111833788	4.77e-19	0.0119056	eqtl-a-ENSG00000150337	rs10774624	A	G	0.538565	ENSG00000150337
18	0.2838	51852	57766512	5.11e-19	0.0319	ieu-b-4815	rs1539952	G	A	NA	Body mass index
4	0.1054	977323	111709004	5.11e-19	0.0118	ebi-a-GCST009541	rs1906592	G	T	NA	Heart failure
9	0.0439219	NA	136151806	5.3e-19	0.00488603	met-d-S_VLDL_PL_pct	rs600038	C	T	0.206411	Phospholipids to total lipids ratio in small VLDL
9	-0.0213568	341118	22102165	5.7e-19	0.00240031	ukb-b-11303	rs7859727	T	C	0.491993	Father's age at death
18	-0.0121212	454834	21154024	5.7e-19	0.00136233	ukb-b-14310	rs1788826	A	G	0.654061	Leg predicted mass (right)
16	0.019749	344264	53806453	6.08e-19	0.0022212	ukb-d-30720_irnt	rs56094641	G	A	0.40288	Cystatin C
7	0.0241663	336601	92264993	6.18e-19	0.00271862	ukb-a-388	rs2282979	C	T	0.267292	Hip circumference
18	-0.0117697	454672	21154024	7.5e-19	0.00132729	ukb-b-19925	rs1788826	A	G	0.654046	Arm fat-free mass (left)
9	0.00337601	337159	22025493	7.53e-19	0.000381	ukb-a-63	rs10738604	A	G	0.351189	Non-cancer illness code self-reported: heart attack/myocardial infarction
12	0.0325078	169219	112610714	7.71e-19	0.00366732	ebi-a-GCST004626	rs11066188	A	G	0.4087	Myeloid white cell count
9	-0.2669	3301	136151806	7.94e-19	0.0301	prot-a-2975	rs600038	C	T	0.20651	Thrombospondin type-1 domain-containing protein 1
9	0.0415546	NA	136151806	8.1e-19	0.00503165	met-d-XS_VLDL_PL	rs600038	C	T	0.206411	Phospholipids in very small VLDL
9	0.0451296	NA	136151806	8.2e-19	0.00509414	met-d-S_HDL_C	rs600038	C	T	0.206411	Cholesterol in small HDL
18	-0.0184322	461460	21154024	8.3e-19	0.00208139	ukb-b-19953	rs1788826	A	G	0.653989	Body mass index (BMI)
12	-0.0320827	170384	111833788	8.67e-19	0.00362472	ebi-a-GCST004613	rs10774624	A	G	0.5124	Sum neutrophil eosinophil counts
9	0.05129	NA	136151806	8.76e-19	0.005796	bbj-a-31	rs600038	C	T	0.2755	Low-density-lipoprotein cholesterol
2	-0.0290041	176008	630075	8.9e-19	0.00327762	ukb-a-315	rs73139123	T	C	0.824173	Age when periods started (menarche)
12	0.105272	28089	111833788	9.42e-19	0.0119061	eqtl-a-ENSG00000136867	rs10774624	A	G	0.538565	ENSG00000136867
10	0.140602	23310	75417249	9.57e-19	0.015905	eqtl-a-ENSG00000138286	rs4746140	C	G	0.167222	ENSG00000138286
16	-0.0154233	327634	53806453	9.7e-19	0.00174491	ukb-b-5174	rs56094641	G	A	0.402763	Average weekly beer plus cider intake
16	0.00187351	463010	53806453	9.9e-19	0.000212	ukb-b-15541	rs56094641	G	A	0.404625	Diagnoses - secondary ICD10: E66.9 Obesity, unspecified
18	-0.0121158	454835	21154024	9.9e-19	0.00137118	ukb-b-12828	rs1788826	A	G	0.654061	Leg fat-free mass (right)
17	0.0137954	454840	2203453	1e-18	0.00156213	ukb-b-19921	rs216193	G	A	0.623928	Impedance of whole body
6	0.0132738	337159	161005610	1.01e-18	0.00150255	ukb-a-132	rs55730499	T	C	0.081655	Treatment/medication code: aspirin
9	0.00884466	308780	22102165	1.06e-18	0.00100172	ukb-a-209	rs7859727	T	C	0.487814	Illnesses of mother: Heart disease
12	-0.0751	NA	111833788	1.06e-18	0.0085	finn-b-RX_ANTIHYP	rs10774624	A	G	0.5969	Antihypertensive medication - note that there are other indications
9	0.0427447	NA	136151806	1.2e-18	0.00509572	met-d-VLDL_C	rs600038	C	T	0.206411	VLDL cholesterol
9	0.0442034	NA	136151806	1.3e-18	0.00510179	met-d-S_LDL_L	rs600038	C	T	0.206411	Total lipids in small LDL
12	0.104798	28089	111833788	1.35e-18	0.0119064	eqtl-a-ENSG00000196628	rs10774624	A	G	0.538565	ENSG00000196628
12	0.0167	450243	111833788	1.43e-18	0.0019	ebi-a-GCST90000025	rs10774624	A	G	0.513	Appendicular lean mass
9	0.00336033	336683	22025493	1.58e-18	0.000383	ukb-a-434	rs10738604	A	G	0.351189	Vascular/heart problems diagnosed by doctor: Heart attack
12	-0.0367299	NA	111833788	1.6e-18	0.00418139	met-d-Lactate	rs10774624	A	G	0.513021	Lactate
12	-0.0078411	315133	112610714	1.66e-18	0.000893	ukb-d-30760_raw	rs11066188	A	G	0.40656	HDL cholesterol
16	-0.0193145	243944	53848561	1.7e-18	0.00220123	ukb-b-3768	rs1861867	G	A	0.600511	Age when periods started (menarche)
6	0.0360673	389166	161005610	1.7e-18	0.00412336	ebi-a-GCST006697	rs55730499	T	C	0.08033	Parental longevity (combined parental attained age, Martingale residuals)
9	0.00454869	361194	136151806	1.73e-18	0.000518	ukb-d-I9_DISVEINLYMPH	rs600038	C	T	0.206756	Diseases of veins, lymphatic vessels and lymph nodes, not elsewhere classified
9	0.00204977	461137	22025493	1.8e-18	0.000234	ukb-b-11247	rs10738604	A	G	0.35394	Main speciality of consultant (recoded): Cardiothoracic surgery
4	-0.0160952	454857	45186139	1.8e-18	0.00183495	ukb-b-14068	rs10938398	A	G	0.433503	Impedance of leg (left)
12	0.10435	21782	111833788	1.88e-18	0.0119067	eqtl-a-ENSG00000197852	rs10774624	A	G	0.538565	ENSG00000197852
18	-0.0089235	315133	57766512	1.91e-18	0.0010183	ukb-d-30760_raw	rs1539952	G	A	0.2484	HDL cholesterol
12	-0.0099092	336683	112610714	1.96e-18	0.0011312	ukb-a-435	rs11066188	A	G	0.406669	Vascular/heart problems diagnosed by doctor: None of the above
9	-0.27259	342990	136151806	1.98e-18	0.031121	ukb-d-30650_raw	rs600038	C	T	0.20659	Aspartate aminotransferase
12	-0.0186558	436424	115555530	2e-18	0.00213037	ukb-b-7992	rs35432	T	C	0.381697	Diastolic blood pressure, automated reading
9	0.0206088	NA	136151806	2e-18	0.00235259	ieu-b-109	rs600038	C	T	0.206756	HDL cholesterol
9	0.0794	NA	22102165	2e-18	0.0091	finn-b-RX_STATIN	rs7859727	T	C	0.4148	Statin medication
4	-0.0019711	462933	111628628	2.3e-18	0.000225	ukb-b-13248	rs981150	A	G	0.702184	Treatment/medication code: warfarin
17	-0.106449	31684	2203453	2.34e-18	0.0121796	eqtl-a-ENSG00000141258	rs216193	G	A	0.611767	ENSG00000141258
16	0.00842062	360806	53806453	2.41e-18	0.000964	ukb-d-1418_3	rs56094641	G	A	0.403095	Milk type used: Skimmed
18	0.0153953	331278	57766512	2.56e-18	0.0017635	ukb-a-278	rs1539952	G	A	0.248987	Leg fat percentage (left)
12	-0.0136141	331030	112610714	2.61e-18	0.00155985	ukb-a-292	rs11066188	A	G	0.406669	Trunk fat-free mass
12	-0.0133282	454840	111833788	2.7e-18	0.00152799	ukb-b-19921	rs10774624	A	G	0.51346	Impedance of whole body
9	-0.020558	343621	22102165	2.7e-18	0.0023565	ukb-d-30780_irnt	rs7859727	T	C	0.48903	LDL direct
12	0.103853	28089	111833788	2.74e-18	0.011907	eqtl-a-ENSG00000100097	rs10774624	A	G	0.538565	ENSG00000100097
12	-0.0135589	330995	112610714	2.78e-18	0.00155478	ukb-a-293	rs11066188	A	G	0.406669	Trunk predicted mass
7	0.140335	6421	74134911	2.86e-18	0.016099	eqtl-a-ENSG00000174428	rs35005436	C	T	0.162277	ENSG00000174428
12	-0.0136637	331315	112610714	2.98e-18	0.00156827	ukb-a-267	rs11066188	A	G	0.406669	Whole body water mass
12	-0.01344	331221	112610714	3.05e-18	0.00154301	ukb-a-284	rs11066188	A	G	0.406669	Arm fat-free mass (right)
18	-0.0115134	454655	21154024	3.1e-18	0.00132217	ukb-b-9093	rs1788826	A	G	0.65405	Arm predicted mass (left)
9	-0.0093711	402586	22102165	3.1e-18	0.00107624	ukb-b-15169	rs7859727	T	C	0.491429	Illnesses of father: None of the above (group 1)
16	0.019833	344136	53806453	3.26e-18	0.002279	ukb-d-30620_irnt	rs56094641	G	A	0.40292	Alanine aminotransferase
17	-0.0113837	461950	76798155	3.4e-18	0.00130882	ukb-b-10787	rs2306527	T	C	0.524034	Standing height
9	0.00194036	461137	22102165	3.5e-18	0.000223	ukb-b-11247	rs7859727	T	C	0.491392	Main speciality of consultant (recoded): Cardiothoracic surgery
7	0.0160886	421986	92264993	3.6e-18	0.00185106	ukb-b-7953	rs2282979	C	T	0.269447	Forced vital capacity (FVC)
9	-0.0253996	350470	136151806	3.6e-18	0.00292245	ukb-d-30110_irnt	rs600038	C	T	0.206486	Platelet distribution width
12	0.0113308	454834	111833788	3.7e-18	0.00130422	ukb-b-14310	rs10774624	A	G	0.513456	Leg predicted mass (right)
12	-0.0206456	350474	115555530	3.79e-18	0.00237707	ukb-d-30080_irnt	rs35432	T	C	0.382382	Platelet count
9	0.2616	3301	136151806	3.89e-18	0.0301	prot-a-1050	rs600038	C	T	0.20651	Protein FAM3B
9	0.00226365	337199	22102165	4.05e-18	0.000261	ukb-a-533	rs7859727	T	C	0.487814	Diagnoses - main ICD10: I21 Acute myocardial infarction
12	-0.0136096	331146	112610714	4.09e-18	0.0015685	ukb-a-289	rs11066188	A	G	0.406669	Arm predicted mass (left)
18	-0.023348	313387	57766512	4.18e-18	0.0026916	ukb-d-30630_irnt	rs1539952	G	A	0.24837	Apoliprotein A
12	0.0113785	454835	111833788	4.4e-18	0.00131268	ukb-b-12828	rs10774624	A	G	0.513457	Leg fat-free mass (right)
9	-0.0121388	336782	136151806	4.79e-18	0.00140191	ukb-a-442	rs600038	C	T	0.208343	Blood clot DVT bronchitis emphysema asthma rhinitis eczema allergy diagnosed by doctor: None of the above
16	0.2066	NA	73006574	4.97e-18	0.0239	finn-b-I9_AF_REIMB	rs12325072	C	T	0.1917	Atrial fibrillation and flutter with reimbursement
12	0.0140697	331307	111833788	5.23e-18	0.00162677	ukb-a-268	rs10774624	A	G	0.512835	Basal metabolic rate
12	-0.10281	28089	111833788	5.92e-18	0.0119077	eqtl-a-ENSG00000205220	rs10774624	A	G	0.538565	ENSG00000205220
12	-0.0309984	170548	111833788	5.97e-18	0.00359066	ebi-a-GCST004628	rs10774624	A	G	0.5122	Immature fraction of reticulocytes
16	0.00333527	337159	53806453	6.12e-18	0.000386	ukb-a-159	rs56094641	G	A	0.403318	Treatment/medication code: metformin
9	0.1224	NA	22025493	6.28e-18	0.0142	finn-b-I9_ANGINA	rs10738604	A	G	0.37	Angina pectoris
18	0.0223598	331113	57766512	6.4e-18	0.00259223	ukb-a-290	rs1539952	G	A	0.248987	Trunk fat percentage
6	0.0610433	NA	161005610	6.6e-18	0.00724067	met-d-S_HDL_FC_pct	rs55730499	T	C	0.079862	Free cholesterol to total lipids ratio in small HDL
9	-0.0558	139274	22025493	6.61e-18	0.0065	ebi-a-GCST004988	rs10738604	A	G	0.3568	Breast cancer
9	-0.0558	228951	22025493	6.61e-18	0.0065	ieu-a-1126	rs10738604	A	G	0.3568	Breast cancer (Combined Oncoarray; iCOGS; GWAS meta analysis)
12	-0.0134999	331291	112610714	6.67e-18	0.00156595	ukb-a-266	rs11066188	A	G	0.406669	Whole body fat-free mass
6	0.0647274	NA	161005610	7e-18	0.00762748	met-d-XL_HDL_CE_pct	rs55730499	T	C	0.079862	Cholesteryl esters to total lipids ratio in very large HDL
12	-0.0113931	454835	112610714	7.1e-18	0.00132271	ukb-b-12828	rs11066188	A	G	0.40872	Leg fat-free mass (right)
4	0.0139397	331258	45186139	7.18e-18	0.00161854	ukb-a-280	rs10938398	A	G	0.433341	Leg fat-free mass (left)
2	-0.0312409	164454	37147975	7.44e-18	0.00362931	ebi-a-GCST004599	rs7605601	G	T	0.459	Mean platelet volume
12	-0.0143811	462933	111833788	7.9e-18	0.00167193	ukb-b-3656	rs10774624	A	G	0.51334	Number of treatments/medications taken
12	-0.0113007	454834	112610714	8e-18	0.00131418	ukb-b-14310	rs11066188	A	G	0.408721	Leg predicted mass (right)
9	0.0444906	NA	136151806	8e-18	0.00506633	met-d-XS_VLDL_FC_pct	rs600038	C	T	0.206411	Free cholesterol to total lipids ratio in very small VLDL
12	-0.0132193	331216	112610714	8.17e-18	0.00153754	ukb-a-285	rs11066188	A	G	0.406669	Arm predicted mass (right)
18	-0.0180239	454884	21154024	8.5e-18	0.00209751	ukb-b-2303	rs1788826	A	G	0.654059	Body mass index (BMI)
12	0.102293	28089	111833788	8.68e-18	0.011908	eqtl-a-ENSG00000159713	rs10774624	A	G	0.538565	ENSG00000159713
12	0.102136	27875	111833788	9.74e-18	0.0119081	eqtl-a-ENSG00000156675	rs10774624	A	G	0.538565	ENSG00000156675
18	-0.0112351	454888	21154024	1e-17	0.0013111	ukb-b-14540	rs1788826	A	G	0.654059	Whole body water mass
7	0.0171178	NA	92264993	1e-17	0.0019975	ieu-b-105	rs2282979	C	T	0.268768	FVC
16	0.1448	NA	53848561	1.06e-17	0.0169	finn-b-E4_NUTRIDEF	rs1861867	G	A	0.6047	Other nutritional deficiencies
9	-0.0218299	436424	136151806	1.1e-17	0.00254976	ukb-b-7992	rs600038	C	T	0.208128	Diastolic blood pressure, automated reading
12	-0.101905	28049	111833788	1.15e-17	0.0119082	eqtl-a-ENSG00000171791	rs10774624	A	G	0.538565	ENSG00000171791
4	0.0137569	331253	45186139	1.16e-17	0.00160755	ukb-a-281	rs10938398	A	G	0.433341	Leg predicted mass (left)
6	0.0644224	NA	161005610	1.2e-17	0.00757435	met-d-IDL_FC_pct	rs55730499	T	C	0.079862	Free cholesterol to total lipids ratio in IDL
9	0.0253205	344729	136151806	1.28e-17	0.0029629	ukb-d-30270_irnt	rs600038	C	T	0.206454	Mean sphered cell volume
9	0.0110789	209638	22102165	1.3e-17	0.00129636	ukb-b-11740	rs7859727	T	C	0.490605	Medication for cholesterol, blood pressure or diabetes: Cholesterol lowering medication
12	0.0383402	145558	111833788	1.31e-17	0.00448722	ukb-a-318	rs10774624	A	G	0.512835	Birth weight of first child
9	0.0964	NA	22025493	1.39e-17	0.0113	finn-b-I9_CVD_HARD	rs10738604	A	G	0.3705	Hard cardiovascular diseases
12	-0.08739	314921	111833788	1.39e-17	0.010238	ukb-d-30860_raw	rs10774624	A	G	0.51394	Total protein
12	-0.005739	463010	111833788	1.4e-17	0.000672	ukb-b-12493	rs10774624	A	G	0.51333	Diagnoses - secondary ICD10: I10 Essential (primary) hypertension
9	0.0415491	NA	136151806	1.4e-17	0.00509497	met-d-M_VLDL_PL	rs600038	C	T	0.206411	Phospholipids in medium VLDL
17	0.0319994	166066	2203453	1.42e-17	0.00374983	ebi-a-GCST004603	rs216193	G	A	0.6223	Platelet count
12	0.101601	22601	111833788	1.44e-17	0.0119084	eqtl-a-ENSG00000092820	rs10774624	A	G	0.538565	ENSG00000092820
5	-0.0687	1030836	137012171	1.52e-17	0.0081	ebi-a-GCST006414	rs11745324	A	G	0.2238	Atrial fibrillation
7	0.3009	75030	92264993	1.54e-17	0.0353	ieu-b-4813	rs2282979	C	T	NA	Height
6	0.3365	NA	161005610	1.54e-17	0.0395	finn-b-I9_MI_STRICT	rs55730499	T	C	0.04516	Myocardial infarction, strict
9	0.0405306	NA	136151806	1.7e-17	0.00477016	met-d-Sphingomyelins	rs600038	C	T	0.206414	Sphingomyelins
9	-0.2564	3301	136151806	1.78e-17	0.0301	prot-a-1737	rs600038	C	T	0.20651	Leukemia inhibitory factor receptor
18	-0.0111342	454850	21154024	1.8e-17	0.00130893	ukb-b-13354	rs1788826	A	G	0.654058	Whole body fat-free mass
7	-0.0240794	243944	74134911	1.9e-17	0.00283316	ukb-b-3768	rs35005436	C	T	0.159281	Age when periods started (menarche)
16	0.00409086	337159	53806453	1.92e-17	0.000481	ukb-a-74	rs56094641	G	A	0.403318	Non-cancer illness code self-reported: diabetes
7	0.0172416	345665	92264993	2e-17	0.00202992	ukb-b-14713	rs2282979	C	T	0.268767	Forced vital capacity (FVC), Best measure
12	-0.0112346	454805	112610714	2.1e-17	0.00132349	ukb-b-16099	rs11066188	A	G	0.40872	Leg fat-free mass (left)
18	-0.0189259	336227	21154024	2.1e-17	0.00222963	ukb-a-249	rs1788826	A	G	0.653679	Weight
16	0.00285337	463010	53806453	2.2e-17	0.000336	ukb-b-970	rs56094641	G	A	0.404625	Diagnoses - secondary ICD10: E11.9 Without complications
12	-0.0111444	454799	112610714	2.3e-17	0.00131484	ukb-b-17271	rs11066188	A	G	0.408721	Leg predicted mass (left)
16	0.0033628	344264	53806453	2.33e-17	0.000397	ukb-d-30720_raw	rs56094641	G	A	0.40288	Cystatin C
12	0.100905	27340	111833788	2.39e-17	0.0119088	eqtl-a-ENSG00000105369	rs10774624	A	G	0.538565	ENSG00000105369
12	-0.0041587	462933	115555530	2.4e-17	0.000491	ukb-b-18799	rs35432	T	C	0.381567	Treatment/medication code: bendroflumethiazide
9	-0.017326	343621	22102165	2.69e-17	0.002048	ukb-d-30780_raw	rs7859727	T	C	0.48903	LDL direct
18	-0.0136219	454789	21154024	2.8e-17	0.00161154	ukb-b-12854	rs1788826	A	G	0.65407	Arm fat percentage (right)
12	-0.021452	314921	111833788	2.87e-17	0.0025381	ukb-d-30860_irnt	rs10774624	A	G	0.51394	Total protein
12	-0.0034142	462933	111833788	2.9e-17	0.000404	ukb-b-11632	rs10774624	A	G	0.51334	Treatment/medication code: atenolol
18	-0.013543	454724	21154024	2.9e-17	0.00160259	ukb-b-20188	rs1788826	A	G	0.654058	Arm fat percentage (left)
4	0.1411	NA	111848270	3.13e-17	0.0167	finn-b-FG_OTHHEART	rs17513625	A	G	0.06249	Other heart diseases (FG_OTHHEART)
12	-0.0138575	331307	112610714	3.2e-17	0.00164197	ukb-a-268	rs11066188	A	G	0.406669	Basal metabolic rate
9	0.00134312	463010	22102165	3.2e-17	0.000159	ukb-b-3725	rs7859727	T	C	0.491423	Operative procedures - secondary OPCS: K63.4 Coronary arteriography using two catheters
18	-0.0109862	454753	21154024	3.2e-17	0.001302	ukb-b-19520	rs1788826	A	G	0.654064	Arm fat-free mass (right)
12	0.100502	27875	111833788	3.2e-17	0.0119091	eqtl-a-ENSG00000058668	rs10774624	A	G	0.538565	ENSG00000058668
12	-0.100439	27875	111833788	3.35e-17	0.0119091	eqtl-a-ENSG00000120217	rs10774624	A	G	0.538565	ENSG00000120217
12	-0.019806	344292	111833788	3.61e-17	0.0023507	ukb-d-30610_irnt	rs10774624	A	G	0.5137	Alkaline phosphatase
12	0.0177776	436419	112610714	3.7e-17	0.00211066	ukb-b-20175	rs11066188	A	G	0.408212	Systolic blood pressure, automated reading
6	0.00401166	337199	161005610	3.81e-17	0.000476	ukb-a-533	rs55730499	T	C	0.081655	Diagnoses - main ICD10: I21 Acute myocardial infarction
12	-0.101919	5164	112610714	3.82e-17	0.012107	eqtl-a-ENSG00000257877	rs11066188	A	G	0.402331	ENSG00000257877
9	-0.019525	344278	22102165	3.82e-17	0.0023193	ukb-d-30690_irnt	rs7859727	T	C	0.48903	Cholesterol
9	0.1151	NA	22025493	4.03e-17	0.0137	finn-b-I9_ANGINA_EXNONE	rs10738604	A	G	0.3705	Angina pectoris (no controls excluded)
12	-0.100175	28089	111833788	4.04e-17	0.0119093	eqtl-a-ENSG00000100385	rs10774624	A	G	0.538565	ENSG00000100385
12	0.100171	27835	111833788	4.07e-17	0.0119093	eqtl-a-ENSG00000114346	rs10774624	A	G	0.538565	ENSG00000114346
9	-0.2534	3301	136151806	4.27e-17	0.0302	prot-a-1639	rs600038	C	T	0.20651	DNA/RNA-binding protein KIN17
9	0.00155625	463010	22102165	4.6e-17	0.000185	ukb-b-15748	rs7859727	T	C	0.491423	Diagnoses - secondary ICD10: Z95.5 Presence of coronary angioplasty implant and graft
12	-0.0999199	27875	111833788	4.85e-17	0.0119094	eqtl-a-ENSG00000139832	rs10774624	A	G	0.538565	ENSG00000139832
4	0.0136698	331307	45186139	4.99e-17	0.0016298	ukb-a-268	rs10938398	A	G	0.433341	Basal metabolic rate
9	0.1605	NA	22102165	5.04e-17	0.0191	finn-b-I9_UAP_EXNONE	rs7859727	T	C	0.4148	Unstable angina pectoris (no controls excluded)
12	-0.0145242	331292	111833788	5.2e-17	0.00173267	ukb-a-273	rs10774624	A	G	0.512835	Impedance of arm (left)
9	-0.0046706	395710	22025493	5.3e-17	0.000557	ieu-b-4959	rs10738604	A	G	0.354694	Malignant non-melanoma skin cancer
2	0.0972	433540	630075	5.32e-17	0.0116	ebi-a-GCST010118	rs73139123	T	C	0.9078	Type 2 diabetes
18	-0.0061172	313387	57766512	5.33e-17	0.00073	ukb-d-30630_raw	rs1539952	G	A	0.24837	Apoliprotein A
9	0.2321	NA	136151806	5.58e-17	0.0277	finn-b-I9_PULMEMB_EXNONE	rs600038	C	T	0.2223	Pulmonary embolism (no controls excluded)
9	0.2321	NA	136151806	5.58e-17	0.0277	finn-b-FG_PULMHEART	rs600038	C	T	0.2223	Pulmonary heart disease
9	0.157	NA	22102165	5.64e-17	0.0187	finn-b-I9_HEARTFAIL_AND_CHD	rs7859727	T	C	0.4124	NA
7	-0.0153646	454840	75061769	5.7e-17	0.00183523	ukb-b-19921	rs6944634	G	C	0.218737	Impedance of whole body
12	0.0073481	462013	111833788	5.8e-17	0.000878	ukb-b-17241	rs10774624	A	G	0.51327	Blood clot, DVT, bronchitis, emphysema, asthma, rhinitis, eczema, allergy diagnosed by doctor: Hayfever, allergic rhinitis or eczema
6	0.0332322	415311	161005610	5.9e-17	0.00400424	ebi-a-GCST006701	rs55730499	T	C	0.080431	Parental longevity (father's attained age)
18	0.030023	146226	57766512	6.1e-17	0.00359013	ukb-b-2122	rs1539952	G	A	0.248674	Ankle spacing width (left)
12	0.00920643	336683	112610714	6.39e-17	0.00110148	ukb-a-437	rs11066188	A	G	0.406669	Vascular/heart problems diagnosed by doctor: High blood pressure
12	-0.0321309	200272	112610714	6.9e-17	0.00384894	ukb-b-3357	rs11066188	A	G	0.409978	Birth weight of first child
12	-0.0073844	462013	112610714	6.9e-17	0.000885	ukb-b-17241	rs11066188	A	G	0.408903	Blood clot, DVT, bronchitis, emphysema, asthma, rhinitis, eczema, allergy diagnosed by doctor: Hayfever, allergic rhinitis or eczema
12	0.0351971	NA	112610714	6.9e-17	0.00421594	met-d-Lactate	rs11066188	A	G	0.408851	Lactate
9	0.00720093	361194	22102165	7.06e-17	0.000863	ukb-d-IX_CIRCULATORY	rs7859727	T	C	0.489131	Diseases of the circulatory system
4	-0.0127515	454840	45186139	7.5e-17	0.00152922	ukb-b-19921	rs10938398	A	G	0.433498	Impedance of whole body
12	-0.0207032	317754	111833788	8.01e-17	0.00248491	ukb-a-360	rs10774624	A	G	0.512835	Systolic blood pressure automated reading
12	-0.0018774	462933	111833788	1e-16	0.000226	ukb-b-9971	rs10774624	A	G	0.51334	Treatment/medication code: thyroxine product
9	0.0415564	NA	136151806	1e-16	0.00508359	met-d-XXL_VLDL_FC_pct	rs600038	C	T	0.206055	Free cholesterol to total lipids ratio in chylomicrons and extremely large VLDL
12	0.0047369	342590	111833788	1.06e-16	0.000571	ukb-d-30640_raw	rs10774624	A	G	0.51368	Apoliprotein B
16	0.0203206	344728	53806453	1.09e-16	0.00244969	ukb-d-30280_irnt	rs56094641	G	A	0.402928	Immature reticulocyte fraction
12	-0.0108073	180203	115555530	1.1e-16	0.00130296	ukb-a-450	rs35432	T	C	0.382316	Medication for cholesterol blood pressure diabetes or take exogenous hormones: Blood pressure medication
6	-0.0618889	NA	161005610	1.1e-16	0.00750967	met-d-Omega_3	rs55730499	T	C	0.079856	Omega-3 fatty acids
9	-0.0394989	NA	136151806	1.1e-16	0.00509319	met-d-S_LDL_PL_pct	rs600038	C	T	0.206411	Phospholipids to total lipids ratio in small LDL
9	0.1389	NA	22025493	1.13e-16	0.0168	finn-b-I9_MI_STRICT	rs10738604	A	G	0.3696	Myocardial infarction, strict
16	0.00990538	348424	53806453	1.15e-16	0.00119511	ukb-d-1448_3	rs56094641	G	A	0.403002	Bread type: Wholemeal or wholegrain
12	-0.0086623	461332	111833788	1.2e-16	0.00104639	ukb-b-20292	rs10774624	A	G	0.513294	Taking other prescription medications
18	0.086	155385	57766512	1.2e-16	0.01	ieu-a-93	rs1539952	G	A	0.292	Overweight
12	0.019853	342590	111833788	1.23e-16	0.0023974	ukb-d-30640_irnt	rs10774624	A	G	0.51368	Apoliprotein B
16	0.0200384	344729	53806453	1.27e-16	0.00242104	ukb-d-30250_irnt	rs56094641	G	A	0.402928	Reticulocyte count
12	0.0985475	27835	111833788	1.3e-16	0.0119102	eqtl-a-ENSG00000119866	rs10774624	A	G	0.538565	ENSG00000119866
7	0.0197306	454684	75061769	1.3e-16	0.00238409	ukb-b-8338	rs6944634	G	C	0.218744	Arm fat mass (left)
7	0.015887	454823	75061769	1.3e-16	0.00192102	ukb-b-7212	rs6944634	G	C	0.218736	Leg fat mass (left)
9	0.00128307	463010	22025493	1.3e-16	0.000155	ukb-b-15491	rs10738604	A	G	0.353973	Operative procedures - main OPCS: K45.3 Anastomosis of mammary artery to left anterior descending coronary artery
9	0.0391772	NA	136151806	1.3e-16	0.00509404	met-d-S_LDL_CE_pct	rs600038	C	T	0.206411	Cholesteryl esters to total lipids ratio in small LDL
6	-0.0607847	NA	161005610	1.4e-16	0.00748263	met-d-L_LDL_TG_pct	rs55730499	T	C	0.079862	Triglycerides to total lipids ratio in large LDL
2	0.04933	158284	630075	1.49e-16	0.005975	ebi-a-GCST004904	rs73139123	T	C	0.9023	Body mass index
2	0.04933	NA	630075	1.49e-16	0.005975	bbj-a-1	rs73139123	T	C	0.9023	Body mass index
9	0.0401561	NA	136151806	1.5e-16	0.00509025	met-d-M_VLDL_P	rs600038	C	T	0.206411	Concentration of medium VLDL particles
16	0.1886	NA	53848561	1.53e-16	0.0228	finn-b-E4_OBESITYNAS	rs1861867	G	A	0.6042	Obesity, other/unspecified
9	0.0866484	224431	22102165	1.7e-16	0.0105136	ebi-a-GCST009722	rs7859727	T	C	NA	Glaucoma (multi-trait analysis)
12	-0.098135	27751	111833788	1.73e-16	0.0119105	eqtl-a-ENSG00000135148	rs10774624	A	G	0.538565	ENSG00000135148
9	-0.021804	344278	22102165	1.91e-16	0.0026499	ukb-d-30690_raw	rs7859727	T	C	0.48903	Cholesterol
12	-0.0141709	462933	111833788	2e-16	0.00172333	ukb-b-4063	rs10774624	A	G	0.51334	Number of self-reported non-cancer illnesses
18	0.12	95501	57766512	2.1e-16	0.015	ieu-a-90	rs1539952	G	A	0.292	Obesity class 1
16	-0.0216009	176008	53848561	2.24e-16	0.00263127	ukb-a-315	rs1861867	G	A	0.597818	Age when periods started (menarche)
12	0.0107801	454805	111833788	2.3e-16	0.00131345	ukb-b-16099	rs10774624	A	G	0.513456	Leg fat-free mass (left)
12	-0.03773	NA	115555530	2.31e-16	0.004598	bbj-a-37	rs35432	T	C	0.2549	Mean arterial pressure
16	0.09	28388	53848561	2.31e-16	0.011	ieu-a-94	rs1861867	G	A	NA	Body mass index
9	0.00693262	333581	22102165	2.32e-16	0.000845	ukb-a-452	rs7859727	T	C	0.487814	Medication for pain relief constipation heartburn: Aspirin
12	0.097694	28089	111833788	2.36e-16	0.0119107	eqtl-a-ENSG00000163297	rs10774624	A	G	0.538565	ENSG00000163297
4	-0.000939	462933	111628628	2.4e-16	0.000115	ukb-b-10272	rs981150	A	G	0.702184	Treatment/medication code: digoxin
9	0.00804445	337159	136151806	2.4e-16	0.000981	ukb-a-108	rs600038	C	T	0.208343	Non-cancer illness code self-reported: high cholesterol
12	0.0106907	454799	111833788	2.5e-16	0.00130487	ukb-b-17271	rs10774624	A	G	0.513456	Leg predicted mass (left)
7	-0.0178856	454863	75061769	2.6e-16	0.00218345	ukb-b-7376	rs6944634	G	C	0.218737	Impedance of leg (right)
6	7.82685	17373	161005610	2.64e-16	0.955781	ebi-a-GCST008037	rs55730499	T	C	0.0268218	Low density lipoprotein cholesterol levels
12	0.0032548	314658	112610714	3.17e-16	0.000399	ukb-d-30810_raw	rs11066188	A	G	0.40654	Phosphate
9	0.103289	171875	136151806	3.2e-16	0.0126495	ieu-a-798	rs600038	C	T	0.20661	Myocardial infarction
9	0.00171218	444235	22025493	3.3e-16	0.00021	ukb-b-6951	rs10738604	A	G	0.353874	Treatment speciality of consultant (recoded): Cardiothoracic surgery
12	-0.0971143	28089	111833788	3.54e-16	0.011911	eqtl-a-ENSG00000173193	rs10774624	A	G	0.538565	ENSG00000173193
18	-0.0304278	336965	21154024	3.6e-16	0.00373275	ukb-a-25	rs1788826	A	G	0.653679	Alcohol intake frequency.
9	-0.2459	3301	136151806	3.63e-16	0.0302	prot-a-2678	rs600038	C	T	0.20651	Semaphorin-6A
12	0.020223	314658	112610714	3.66e-16	0.0024813	ukb-d-30810_irnt	rs11066188	A	G	0.40654	Phosphate
12	0.00884695	337159	112610714	3.89e-16	0.00108653	ukb-a-61	rs11066188	A	G	0.406669	Non-cancer illness code self-reported: hypertension
12	0.0969211	28089	111833788	4.05e-16	0.0119112	eqtl-a-ENSG00000170876	rs10774624	A	G	0.538565	ENSG00000170876
18	0.0176737	327026	21154024	4.1e-16	0.00217273	ukb-b-5239	rs1788826	A	G	0.655823	Average weekly red wine intake
4	0.0131618	331285	45186139	4.13e-16	0.00161792	ukb-a-276	rs10938398	A	G	0.433341	Leg fat-free mass (right)
6	-0.0610801	NA	161005610	4.3e-16	0.00763591	met-d-S_LDL_P	rs55730499	T	C	0.079862	Concentration of small LDL particles
4	0.0130675	331285	45186139	4.32e-16	0.00160738	ukb-a-277	rs10938398	A	G	0.433341	Leg predicted mass (right)
18	0.0707	433540	57766512	4.42e-16	0.0087	ebi-a-GCST010118	rs1539952	G	A	0.1762	Type 2 diabetes
12	0.0967196	27875	111833788	4.67e-16	0.0119113	eqtl-a-ENSG00000179833	rs10774624	A	G	0.538565	ENSG00000179833
7	0.0193604	454757	75061769	4.7e-16	0.00238422	ukb-b-6704	rs6944634	G	C	0.218736	Arm fat mass (right)
7	0.015745	454846	75061769	5.5e-16	0.00194402	ukb-b-18096	rs6944634	G	C	0.218739	Leg fat mass (right)
6	-0.0616096	NA	161005610	5.6e-16	0.00765045	met-d-L_LDL_CE_pct	rs55730499	T	C	0.079862	Cholesteryl esters to total lipids ratio in large LDL
18	-0.0208058	331093	21154024	5.71e-16	0.00256997	ukb-a-291	rs1788826	A	G	0.653679	Trunk fat mass
6	0.0027665	337159	161005610	5.81e-16	0.000342	ukb-a-191	rs55730499	T	C	0.081655	Treatment/medication code: ezetimibe
18	0.01441	766345	21154024	5.93e-16	0.00178	ieu-a-1239	rs1788826	A	G	0.6752	Years of schooling
12	0.0963722	23014	111833788	5.94e-16	0.0119115	eqtl-a-ENSG00000165801	rs10774624	A	G	0.538565	ENSG00000165801
9	0.17	NA	22025493	6.03e-16	0.021	finn-b-DM_PERIPHATHERO	rs10738604	A	G	0.3689	Peripheral atherosclerosis
9	-0.0237535	344729	136151806	6.05e-16	0.00293664	ukb-d-30250_irnt	rs600038	C	T	0.206454	Reticulocyte count
7	0.0171372	454893	75061769	6.1e-16	0.00211929	ukb-b-12039	rs6944634	G	C	0.218739	Weight
18	-0.0201183	330762	21154024	6.6e-16	0.00249047	ukb-a-265	rs1788826	A	G	0.653679	Whole body fat mass
17	-0.0287457	146139	2203453	6.7e-16	0.00355938	ukb-b-1096	rs216193	G	A	0.623266	Heel bone mineral density (BMD) (left)
4	0.1323	NA	111848270	7.25e-16	0.0164	finn-b-I9_OTHHEART	rs17513625	A	G	0.06249	Other heart diseases (I9_OTHHEART)
7	-0.0177493	454857	75061769	7.6e-16	0.0022021	ukb-b-14068	rs6944634	G	C	0.218738	Impedance of leg (left)
6	-0.0578143	NA	161005610	7.6e-16	0.0073798	met-d-S_HDL_PL_pct	rs55730499	T	C	0.079862	Phospholipids to total lipids ratio in small HDL
18	0.044	100326	57766512	7.7e-16	0.0055	ieu-a-52	rs1539952	G	A	0.2917	Hip circumference
18	0.0292402	146181	57766512	8.6e-16	0.00363413	ukb-b-8607	rs1539952	G	A	0.248654	Ankle spacing width (right)
9	0.00661649	337159	22102165	8.76e-16	0.000823	ukb-a-132	rs7859727	T	C	0.487814	Treatment/medication code: aspirin
9	0.2424	3301	136151806	9.33e-16	0.0302	prot-a-1046	rs600038	C	T	0.20651	Glycosaminoglycan xylosylkinase
18	-0.0107978	454854	21154024	9.4e-16	0.00134389	ukb-b-20531	rs1788826	A	G	0.654065	Leg fat percentage (right)
9	0.00426413	445693	22025493	9.6e-16	0.000531	ukb-b-20300	rs10738604	A	G	0.353919	Treatment speciality of consultant (recoded): Cardiology
7	0.0182474	454588	92264993	9.7e-16	0.0022724	ukb-b-20044	rs2282979	C	T	0.26932	Trunk fat mass
7	0.0168934	461632	75061769	9.7e-16	0.00210369	ukb-b-11842	rs6944634	G	C	0.218837	Weight
12	0.01829	344136	112610714	9.7e-16	0.0022774	ukb-d-30620_irnt	rs11066188	A	G	0.40668	Alanine aminotransferase
9	-0.2423	3301	136151806	9.77e-16	0.0302	prot-a-552	rs600038	C	T	0.20651	Carbohydrate sulfotransferase 15
18	-0.0106437	454826	21154024	1e-15	0.00132675	ukb-b-18377	rs1788826	A	G	0.654061	Leg fat percentage (left)
17	-0.0285703	146226	2203453	1e-15	0.00356046	ukb-b-845	rs216193	G	A	0.623272	Heel quantitative ultrasound index (QUI), direct entry (left)
17	-0.0285687	146226	2203453	1e-15	0.00356046	ukb-b-15730	rs216193	G	A	0.623272	Heel bone mineral density (BMD) T-score, automated (left)
6	0.21	NA	161005610	1.09e-15	0.0262	finn-b-I9_CVD_HARD	rs55730499	T	C	0.04577	Hard cardiovascular diseases
12	-0.0953999	11496	111833788	1.16e-15	0.011912	eqtl-a-ENSG00000221963	rs10774624	A	G	0.538565	ENSG00000221963
12	0.0685	NA	112610714	1.19e-15	0.0086	finn-b-RX_ANTIHYP	rs11066188	A	G	0.3789	Antihypertensive medication - note that there are other indications
16	-0.0093498	360294	53806453	1.19e-15	0.00116782	ukb-d-1538_0	rs56094641	G	A	0.403072	Major dietary changes in the last 5 years: No
16	1.3392	343836	53806453	1.22e-15	0.16733	ukb-d-30880_raw	rs56094641	G	A	0.40289	Urate
18	-0.0103751	454746	21154024	1.3e-15	0.00129758	ukb-b-16698	rs1788826	A	G	0.654063	Arm predicted mass (right)
16	0.0193409	350473	53806453	1.33e-15	0.00241986	ukb-d-30070_irnt	rs56094641	G	A	0.402891	Red blood cell (erythrocyte) distribution width
12	-0.0951603	10577	111833788	1.36e-15	0.0119122	eqtl-a-ENSG00000233030	rs10774624	A	G	0.538565	ENSG00000233030
1	0.0039526	18096	61886046	1.43e-15	0.000495	ebi-a-GCST90000292	rs1997997	G	A	0.47687	Myocardial fractal dimension (slice 6)
12	0.0291953	169822	112610714	1.46e-15	0.00365825	ebi-a-GCST004614	rs11066188	A	G	0.4087	Granulocyte count
6	0.2922	NA	161005610	1.48e-15	0.0366	finn-b-I9_MI_EXNONE	rs55730499	T	C	0.04577	Myocardial infarction (no controls excluded)
12	0.150143	12041	112610714	1.49e-15	0.0188209	ebi-a-GCST005523	rs11066188	A	G	NA	Celiac disease
4	0.1573	NA	111709004	1.59e-15	0.0197	finn-b-I9_OTHARR	rs1906592	G	T	0.1434	Other arrhytmias
6	-0.0183657	292053	161005610	1.59e-15	0.00230429	ukb-a-202	rs55730499	T	C	0.081655	Illnesses of father: None of the above (group 1)
12	-0.019263	342590	112610714	1.68e-15	0.0024191	ukb-d-30640_irnt	rs11066188	A	G	0.40668	Apoliprotein B
12	0.00181478	462933	112610714	1.7e-15	0.000228	ukb-b-9971	rs11066188	A	G	0.408849	Treatment/medication code: thyroxine product
7	-0.0229017	265753	92264993	1.7e-15	0.00287749	ukb-b-20124	rs2282979	C	T	0.268657	Heel bone mineral density (BMD) T-score, automated
7	-0.0229016	265753	92264993	1.7e-15	0.0028775	ukb-b-19234	rs2282979	C	T	0.268657	Heel quantitative ultrasound index (QUI), direct entry
12	0.011422	454850	112610714	1.7e-15	0.0014349	ukb-b-19379	rs11066188	A	G	0.408718	Impedance of arm (left)
4	0.0124386	331159	45186139	1.73e-15	0.00156276	ukb-a-288	rs10938398	A	G	0.433341	Arm fat-free mass (left)
12	-0.018377	342990	111833788	1.8e-15	0.0023103	ukb-d-30650_irnt	rs10774624	A	G	0.51372	Aspartate aminotransferase
12	0.09475	5502	111833788	1.81e-15	0.0119124	eqtl-a-ENSG00000267519	rs10774624	A	G	0.538565	ENSG00000267519
9	0.0623	977323	22102165	1.98e-15	0.0078	ebi-a-GCST009541	rs7859727	T	C	NA	Heart failure
16	-0.0117053	209638	53806453	2e-15	0.00147366	ukb-b-12014	rs56094641	G	A	0.407068	Medication for cholesterol, blood pressure or diabetes: None of the above
16	0.11719	54637	53806453	2.01e-15	0.0147471	ieu-a-24	rs56094641	G	A	NA	Type 2 diabetes
9	0.011	23899	22025493	2.1e-15	0.0014	ebi-a-GCST004075	rs10738604	A	G	NA	Vertical cup-disc ratio
9	0.0381042	NA	136151806	2.1e-15	0.00501983	met-d-Total_L	rs600038	C	T	0.206411	Total lipids in lipoprotein particles
9	0.00146677	463010	22102165	2.2e-15	0.000185	ukb-b-12047	rs7859727	T	C	0.491423	Diagnoses - main ICD10: I20.0 Unstable angina
16	0.0300642	NA	53806453	2.2e-15	0.00376029	ieu-b-4861	rs56094641	G	A	0.402383	Chronotype
12	0.019696	315268	111833788	2.37e-15	0.0024867	ukb-d-30600_irnt	rs10774624	A	G	0.51389	Albumin
4	-0.0017831	462933	111586978	2.4e-15	0.000225	ukb-b-13248	rs1823290	A	T	0.697348	Treatment/medication code: warfarin
9	0.0176918	389166	22102165	2.5e-15	0.00223836	ebi-a-GCST006697	rs7859727	T	C	0.489194	Parental longevity (combined parental attained age, Martingale residuals)
9	-0.0370711	NA	136151806	2.5e-15	0.0046883	met-d-XL_HDL_PL_pct	rs600038	C	T	0.206421	Phospholipids to total lipids ratio in very large HDL
12	-0.004557	342590	112610714	2.56e-15	0.000576	ukb-d-30640_raw	rs11066188	A	G	0.40668	Apoliprotein B
9	0.00189966	463010	22025493	2.6e-15	0.00024	ukb-b-16606	rs10738604	A	G	0.353973	Diagnoses - secondary ICD10: I25.8 Other forms of chronic ischaemic heart disease
16	0.00859075	337159	53806453	2.62e-15	0.00108632	ukb-a-61	rs56094641	G	A	0.403318	Non-cancer illness code self-reported: hypertension
12	0.0941641	28089	111833788	2.69e-15	0.0119127	eqtl-a-ENSG00000176533	rs10774624	A	G	0.538565	ENSG00000176533
12	0.057339	547261	112610714	2.7e-15	0.0072537	ebi-a-GCST005195	rs11066188	A	G	NA	Coronary artery disease
4	0.00935259	361194	111848270	2.77e-15	0.00118367	ukb-d-CARDIAC_ARRHYTM	rs17513625	A	G	0.0238127	Cardiac arrhytmias, COPD co-morbidities
16	0.016373	343836	53806453	2.9e-15	0.0020738	ukb-d-30880_irnt	rs56094641	G	A	0.40289	Urate
6	0.0578361	NA	161005610	2.9e-15	0.00748962	met-d-IDL_CE_pct	rs55730499	T	C	0.079862	Cholesteryl esters to total lipids ratio in IDL
12	0.0955734	28798	112610714	2.98e-15	0.0121106	eqtl-a-ENSG00000135148	rs11066188	A	G	0.402331	ENSG00000135148
16	0.0992	NA	53806453	3.11e-15	0.0126	finn-b-G6_SLEEPAPNO_INCLAVO	rs56094641	G	A	0.419	Sleep apnoea, including avohilmo
18	-0.0199285	336601	21154024	3.12e-15	0.00252697	ukb-a-388	rs1788826	A	G	0.653679	Hip circumference
9	0.0374686	NA	136151806	3.3e-15	0.00500397	met-d-LA	rs600038	C	T	0.206414	Linoleic acid
6	-0.0595641	NA	161005610	3.6e-15	0.00763311	met-d-S_LDL_CE	rs55730499	T	C	0.079862	Cholesteryl esters in small LDL
16	0.00865945	336683	53806453	3.77e-15	0.00110133	ukb-a-437	rs56094641	G	A	0.403318	Vascular/heart problems diagnosed by doctor: High blood pressure
6	0.00337297	463010	161005610	3.8e-15	0.000429	ukb-b-8184	rs55730499	T	C	0.079714	Diagnoses - secondary ICD10: I25.9 Chronic ischaemic heart disease, unspecified
12	-0.0159364	462117	112610714	3.8e-15	0.00202702	ukb-b-15590	rs11066188	A	G	0.408833	Hip circumference
6	0.1232	27475	161005610	3.87e-15	0.0157	ieu-b-4845	rs55730499	T	C	NA	LDL cholesterol
9	-0.0176166	454857	136151806	3.9e-15	0.00224185	ukb-b-14068	rs600038	C	T	0.207075	Impedance of leg (left)
16	0.0988	NA	53806453	3.95e-15	0.0126	finn-b-G6_SLEEPAPNO	rs56094641	G	A	0.419	Sleep apnoea
12	-0.012362	154702	111833788	4.07e-15	0.00157407	ukb-a-490	rs10774624	A	G	0.512835	Medication for cholesterol blood pressure or diabetes: Blood pressure medication
7	0.115131	5164	75061769	4.19e-15	0.0146678	eqtl-a-ENSG00000232561	rs6944634	G	C	0.206628	ENSG00000232561
17	0.0149696	331284	2203453	4.34e-15	0.00190813	ukb-a-269	rs216193	G	A	0.62336	Impedance of whole body
12	-0.0135341	331279	111833788	4.37e-15	0.00172535	ukb-a-272	rs10774624	A	G	0.512835	Impedance of arm (right)
12	0.050953	315268	111833788	4.43e-15	0.0064971	ukb-d-30600_raw	rs10774624	A	G	0.51389	Albumin
12	-0.0949645	28798	112610714	4.46e-15	0.012111	eqtl-a-ENSG00000198324	rs11066188	A	G	0.402331	ENSG00000198324
9	-0.016294	NA	22102165	4.6e-15	0.00207903	ieu-b-108	rs7859727	T	C	0.491403	apolipoprotein B
9	-0.0063704	442239	22025493	4.9e-15	0.000814	ieu-b-4966	rs10738604	A	G	0.354094	Pan cancer
12	0.0932532	27835	111833788	4.97e-15	0.0119132	eqtl-a-ENSG00000158710	rs10774624	A	G	0.538565	ENSG00000158710
9	0.00156754	444235	22102165	5e-15	0.0002	ukb-b-6951	rs7859727	T	C	0.491449	Treatment speciality of consultant (recoded): Cardiothoracic surgery
18	0.041	125073	57766512	5.1e-15	0.0052	ieu-a-50	rs1539952	G	A	0.2917	Hip circumference
9	0.0370117	NA	136151806	5.1e-15	0.00498287	met-d-Omega_6	rs600038	C	T	0.206414	Omega-6 fatty acids
12	0.0114385	209638	111833788	5.2e-15	0.00146248	ukb-b-12014	rs10774624	A	G	0.512878	Medication for cholesterol, blood pressure or diabetes: None of the above
12	-0.0731	NA	111833788	5.21e-15	0.0093	finn-b-I9_HYPTENS_EXNONE	rs10774624	A	G	0.5969	Hypertension (no controls excluded)
18	-0.0159614	331293	21154024	5.23e-15	0.00204071	ukb-a-275	rs1788826	A	G	0.653679	Leg fat mass (right)
2	0.0929092	31561	37147975	5.38e-15	0.011884	eqtl-a-ENSG00000115816	rs7605601	G	T	0.483841	ENSG00000115816
4	-0.0018756	463010	111628628	5.8e-15	0.00024	ukb-b-7352	rs981150	A	G	0.702179	Diagnoses - secondary ICD10: Z92.1 Personal history of long-term (current) use of anticoagulants
17	0.015212	523519	2203453	5.94e-15	0.001947	ieu-b-32	rs216193	G	A	0.622688	lymphocyte cell count
6	0.0109889	337159	161005610	5.96e-15	0.00140788	ukb-a-121	rs55730499	T	C	0.081655	Treatment/medication code: simvastatin
16	-0.0584	175475	53806453	6.03e-15	0.0075	ieu-a-1127	rs56094641	G	A	0.4165	ER+ Breast cancer (Combined Oncoarray; iCOGS; GWAS meta analysis)
16	0.03422	NA	53806453	6.32e-15	0.004389	bbj-a-11	rs56094641	G	A	0.201	Blood urea nitrogen
9	0.0198	22484	22025493	6.36e-15	0.0025	ebi-a-GCST004137	rs10738604	A	G	NA	Optic cup area
12	0.092857	5164	111833788	6.47e-15	0.0119135	eqtl-a-ENSG00000257877	rs10774624	A	G	0.538565	ENSG00000257877
7	-0.0224187	265627	92264993	6.6e-15	0.00287699	ukb-b-8875	rs2282979	C	T	0.268631	Heel bone mineral density (BMD)
16	0.0256181	146226	53848561	6.6e-15	0.00328778	ukb-b-2122	rs1861867	G	A	0.601984	Ankle spacing width (left)
16	0.0949	NA	53848561	6.73e-15	0.0122	finn-b-E4_DM2NASCOMP	rs1861867	G	A	0.6044	Type 2 diabetes with other specified/multiple/unspecified complications
12	0.0927621	28049	111833788	6.91e-15	0.0119135	eqtl-a-ENSG00000111837	rs10774624	A	G	0.538565	ENSG00000111837
16	0.0200235	265737	53806453	7e-15	0.00257206	ukb-b-15851	rs56094641	G	A	0.40458	Heel Broadband ultrasound attenuation, direct entry
9	-0.0087692	402586	22025493	7.1e-15	0.00112667	ukb-b-15169	rs10738604	A	G	0.353967	Illnesses of father: None of the above (group 1)
12	-0.03549	NA	115555530	7.33e-15	0.004562	bbj-a-52	rs35432	T	C	0.2549	Systolic blood pressure
12	-0.0926174	22701	111833788	7.59e-15	0.0119136	eqtl-a-ENSG00000101230	rs10774624	A	G	0.538565	ENSG00000101230
9	-0.0190783	NA	136151806	7.6e-15	0.00245414	ieu-b-111	rs600038	C	T	0.206994	triglycerides
12	0.0283859	170384	112610714	7.76e-15	0.00365263	ebi-a-GCST004613	rs11066188	A	G	0.4087	Sum neutrophil eosinophil counts
6	8.4934	17802	161005610	7.86e-15	1.09312	ebi-a-GCST008045	rs55730499	T	C	0.0266047	Total cholesterol levels
9	0.0382156	NA	136151806	8.2e-15	0.00502557	met-d-ApoB_by_ApoA1	rs600038	C	T	0.206411	Ratio of apolipoprotein B to apolipoprotein A1
9	0.00346186	463010	22102165	9e-15	0.000447	ukb-b-12651	rs7859727	T	C	0.491423	Diagnoses - secondary ICD10: E78.0 Pure hypercholesterolaemia
4	-0.0161832	243944	45186139	9.3e-15	0.00208865	ukb-b-3768	rs10938398	A	G	0.432182	Age when periods started (menarche)
7	0.016726	517886	92264993	9.67e-15	0.002158	ieu-b-34	rs2282979	C	T	0.271199	neutrophil cell count
12	-0.0293	94595	112610714	9.89e-15	0.0037	ebi-a-GCST002221	rs11066188	A	G	NA	Cholesterol, total
12	-0.0293	184522	112610714	9.89e-15	0.0037	ieu-a-301	rs11066188	A	G	0.4208	Total cholesterol
12	0.0110614	454826	112610714	1e-14	0.0014297	ukb-b-7859	rs11066188	A	G	0.408721	Impedance of arm (right)
7	-0.0131904	454826	75061769	1e-14	0.00170434	ukb-b-7859	rs6944634	G	C	0.21874	Impedance of arm (right)
12	-0.0921939	22800	111833788	1.01e-14	0.0119138	eqtl-a-ENSG00000140105	rs10774624	A	G	0.538565	ENSG00000140105
12	-0.0180682	350471	115555530	1.07e-14	0.00233701	ukb-d-30090_irnt	rs35432	T	C	0.382384	Platelet crit
12	0.0920836	28089	111833788	1.08e-14	0.0119139	eqtl-a-ENSG00000171988	rs10774624	A	G	0.538565	ENSG00000171988
12	0.09208	28089	111833788	1.09e-14	0.0119139	eqtl-a-ENSG00000167483	rs10774624	A	G	0.538565	ENSG00000167483
9	0.0741	29212	136151806	1.09e-14	0.0096	ieu-b-4845	rs600038	C	T	NA	LDL cholesterol
6	-0.0574133	NA	161005610	1.1e-14	0.00763082	met-d-VLDL_CE	rs55730499	T	C	0.079862	Cholesteryl esters in VLDL
6	0.0583009	NA	161005610	1.1e-14	0.00746442	met-d-LA_pct	rs55730499	T	C	0.079856	Ratio of linoleic acid to total fatty acids
12	0.0186776	344729	111833788	1.14e-14	0.00241862	ukb-d-30270_irnt	rs10774624	A	G	0.513889	Mean sphered cell volume
12	-0.0195355	317756	115555530	1.16e-14	0.00253033	ukb-a-359	rs35432	T	C	0.382316	Diastolic blood pressure automated reading
4	0.00126596	337159	111709004	1.16e-14	0.000164	ukb-a-163	rs1906592	G	T	0.101855	Treatment/medication code: flecainide
12	-0.0105328	209638	115555530	1.2e-14	0.0013646	ukb-b-14395	rs35432	T	C	0.381799	Medication for cholesterol, blood pressure or diabetes: Blood pressure medication
4	0.00963488	454508	45186139	1.2e-14	0.00124929	ukb-b-17409	rs10938398	A	G	0.433487	Trunk fat-free mass
9	0.00114333	463010	22102165	1.2e-14	0.000148	ukb-b-18018	rs7859727	T	C	0.491423	Operative procedures - main OPCS: K49.1 Percutaneous transluminal balloon angioplasty of one coronary artery
12	0.018297	344292	112610714	1.22e-14	0.002372	ukb-d-30610_irnt	rs11066188	A	G	0.40666	Alkaline phosphatase
6	0.3266	NA	161005610	1.25e-14	0.0424	finn-b-Z21_PRESENCE_CARDIAC_VASCULAR_IMPLANTNTS_GRAFTS	rs55730499	T	C	0.0457	Presence of cardiac and vascular implants and grafts
9	-0.2328	3301	136151806	1.26e-14	0.0302	prot-a-485	rs600038	C	T	0.20651	Cadherin-5
12	-0.0918368	28089	111833788	1.27e-14	0.011914	eqtl-a-ENSG00000125347	rs10774624	A	G	0.538565	ENSG00000125347
4	-0.0020566	337159	111628628	1.29e-14	0.000267	ukb-a-160	rs981150	A	G	0.705309	Treatment/medication code: warfarin
12	0.0129742	462933	112610714	1.3e-14	0.00168467	ukb-b-3656	rs11066188	A	G	0.408849	Number of treatments/medications taken
12	-0.0080773	407557	111833788	1.3e-14	0.00104863	ukb-b-18408	rs10774624	A	G	0.513271	Illnesses of father: Heart disease
16	0.076	38331	53848561	1.33e-14	0.0099	ieu-a-95	rs1861867	G	A	NA	Body mass index
12	-0.0916232	28089	111833788	1.47e-14	0.0119141	eqtl-a-ENSG00000068784	rs10774624	A	G	0.538565	ENSG00000068784
9	0.0383625	NA	136151806	1.6e-14	0.00508515	met-d-S_HDL_L	rs600038	C	T	0.206411	Total lipids in small HDL
9	0.2049	NA	22025493	1.68e-14	0.0267	finn-b-H7_GLAUCOMA_POAG	rs10738604	A	G	0.3705	Primary open-angle glaucoma, strict
12	0.00808674	461332	112610714	1.7e-14	0.00105436	ukb-b-20292	rs11066188	A	G	0.408858	Taking other prescription medications
12	0.00829722	249710	112610714	1.7e-14	0.00108193	ukb-b-18009	rs11066188	A	G	0.40931	Medication for cholesterol, blood pressure, diabetes, or take exogenous hormones: Blood pressure medication
16	0.0188039	344728	53806453	1.76e-14	0.0024524	ukb-d-30240_irnt	rs56094641	G	A	0.402928	Reticulocyte percentage
4	-0.0612	NA	111764972	1.88e-14	0.008	finn-b-FG_OTHHEART	rs7680240	C	A	0.4552	Other heart diseases (FG_OTHHEART)
4	0.00953258	454463	45186139	1.9e-14	0.00124531	ukb-b-9685	rs10938398	A	G	0.433491	Trunk predicted mass
18	-0.0154308	331275	21154024	2.03e-14	0.00201741	ukb-a-279	rs1788826	A	G	0.653679	Leg fat mass (left)
17	-0.0267755	146218	2203453	2.1e-14	0.00350351	ukb-b-5447	rs216193	G	A	0.623268	Heel broadband ultrasound attenuation (left)
9	0.00183978	463010	22025493	2.2e-14	0.000241	ukb-b-7436	rs10738604	A	G	0.353973	Diagnoses - secondary ICD10: I25.1 Atherosclerotic heart disease
12	0.00845111	364971	111833788	2.2e-14	0.00110619	ukb-b-17360	rs10774624	A	G	0.513314	Illnesses of siblings: None of the above (group 1)
16	0.0223825	205513	53848561	2.2e-14	0.00301213	ebi-a-GCST90000026	rs1861867	G	A	0.602858	Appendicular lean mass
2	-0.121174	31070	630075	2.2e-14	0.0158637	eqtl-a-ENSG00000035115	rs73139123	T	C	0.831391	ENSG00000035115
16	-0.0098414	459915	53806453	2.3e-14	0.00128963	ukb-b-4711	rs56094641	G	A	0.404574	Usual walking pace
4	-0.0955	NA	111628628	2.35e-14	0.0125	finn-b-K11_APPENDACUT	rs981150	A	G	0.6063	Acute appendicitis
12	-0.25047	344136	111833788	2.38e-14	0.032833	ukb-d-30620_raw	rs10774624	A	G	0.51367	Alanine aminotransferase
16	0.0125875	460880	53806453	2.5e-14	0.00165108	ukb-b-17627	rs56094641	G	A	0.404619	Non-oily fish intake
16	-0.0230253	NA	53806453	2.5e-14	0.00302166	ieu-b-4870	rs56094641	G	A	0.40223	Sex hormone binding globulin (SHBG)
12	0.0907903	27875	111833788	2.54e-14	0.0119146	eqtl-a-ENSG00000170873	rs10774624	A	G	0.538565	ENSG00000170873
12	-0.0124094	331285	112610714	2.68e-14	0.00163001	ukb-a-276	rs11066188	A	G	0.406669	Leg fat-free mass (right)
9	0.00618989	259921	22102165	2.88e-14	0.000814	ukb-a-217	rs7859727	T	C	0.487814	Illnesses of siblings: Heart disease
12	0.0150689	NA	111833788	2.9e-14	0.00198147	ieu-b-107	rs10774624	A	G	0.513396	apolipoprotein A-I
12	-0.0905411	28089	111833788	2.98e-14	0.0119147	eqtl-a-ENSG00000116663	rs10774624	A	G	0.538565	ENSG00000116663
9	0.0375561	NA	136151806	3.1e-14	0.00483966	met-d-XS_VLDL_C_pct	rs600038	C	T	0.206411	Cholesterol to total lipids ratio in very small VLDL
12	-0.1887	3301	111833788	3.24e-14	0.0249	prot-a-3193	rs10774624	A	G	0.50985	Vascular cell adhesion protein 1
12	-0.018102	350472	111833788	3.28e-14	0.00238592	ukb-d-30050_irnt	rs10774624	A	G	0.513927	Mean corpuscular haemoglobin
16	0.0842	NA	53848561	3.3e-14	0.0111	finn-b-KELA_DIAB_INSUL_EXMORE	rs1861867	G	A	0.6046	"Diabetes, insuline treatment (Kela reimbursement)" (more controls excluded)
7	0.0139982	454724	75061769	3.4e-14	0.00184631	ukb-b-20188	rs6944634	G	C	0.218742	Arm fat percentage (left)
6	0.00310878	463010	161005610	3.4e-14	0.00041	ukb-b-13566	rs55730499	T	C	0.079714	Operative procedures - main OPCS: K63.6 Coronary arteriography NEC
5	0.0188838	436424	137012171	3.5e-14	0.00249166	ukb-b-18103	rs11745324	A	G	0.231314	Pulse rate, automated reading
12	-0.0122716	331285	112610714	3.52e-14	0.00161939	ukb-a-277	rs11066188	A	G	0.406669	Leg predicted mass (right)
9	-0.021325	248726	22102165	3.54e-14	0.00281436	ukb-a-41	rs7859727	T	C	0.487814	Father's age at death
16	0.0889	NA	53806453	3.7e-14	0.0117	finn-b-SLEEP	rs56094641	G	A	0.419	Sleep disorders (combined)
9	0.0131791	454850	136151806	3.7e-14	0.0017409	ukb-b-19379	rs600038	C	T	0.207075	Impedance of arm (left)
12	0.0901911	28089	111833788	3.75e-14	0.0119149	eqtl-a-ENSG00000010361	rs10774624	A	G	0.538565	ENSG00000010361
7	0.020922	331093	92264993	3.78e-14	0.00276429	ukb-a-291	rs2282979	C	T	0.267292	Trunk fat mass
9	0.2287	3301	136151806	3.8e-14	0.0302	prot-a-216	rs600038	C	T	0.20651	Beta-1,4-galactosyltransferase 1
12	0.0122093	331285	111833788	4.03e-14	0.00161493	ukb-a-276	rs10774624	A	G	0.512835	Leg fat-free mass (right)
9	-0.0374196	NA	136151806	4.1e-14	0.00485151	met-d-XS_VLDL_TG_pct	rs600038	C	T	0.206411	Triglycerides to total lipids ratio in very small VLDL
17	-0.013053	336474	76798155	4.14e-14	0.00172734	ukb-a-389	rs2306527	T	C	0.524551	Standing height
16	0.0772	NA	53848561	4.23e-14	0.0102	finn-b-E4_DIABETES	rs1861867	G	A	0.6047	Diabetes mellitus
16	0.083	NA	53848561	4.28e-14	0.011	finn-b-KELA_DIAB_INSUL	rs1861867	G	A	0.6047	Diabetes, insuline treatment (Kela reimbursement)
9	0.0380672	NA	136151806	4.3e-14	0.00509132	met-d-S_LDL_PL	rs600038	C	T	0.206411	Phospholipids in small LDL
12	0.00995276	249710	111833788	4.4e-14	0.00131862	ukb-b-20379	rs10774624	A	G	0.51358	Medication for cholesterol, blood pressure, diabetes, or take exogenous hormones: None of the above
4	-0.016786	331301	45186139	4.44e-14	0.00222399	ukb-a-270	rs10938398	A	G	0.433341	Impedance of leg (right)
12	0.0709	NA	112610714	4.46e-14	0.0094	finn-b-I9_HYPTENS_EXNONE	rs11066188	A	G	0.3789	Hypertension (no controls excluded)
9	0.0020532	463010	22025493	4.5e-14	0.000272	ukb-b-9592	rs10738604	A	G	0.353973	Operative procedures - main OPCS: K63.3 Angiocardiography of left side of heart NEC
12	0.0121025	331285	111833788	4.6e-14	0.00160441	ukb-a-277	rs10774624	A	G	0.512835	Leg predicted mass (right)
7	0.0178719	454137	75061769	4.6e-14	0.00236983	ukb-b-19393	rs6944634	G	C	0.218763	Whole body fat mass
9	0.0347574	NA	136151806	4.6e-14	0.00485904	met-d-Total_PL	rs600038	C	T	0.206411	Total phospholipids in lipoprotein particles
9	0.0360203	NA	136151806	4.7e-14	0.00507546	met-d-VLDL_P	rs600038	C	T	0.206411	Concentration of VLDL particles
16	0.0871318	NA	73006574	4.78e-14	0.0115594	bbj-a-86	rs12325072	C	T	0.423046	Arrhythmia
4	-0.0912	NA	111628628	4.9e-14	0.0121	finn-b-K11_APPENDIX	rs981150	A	G	0.6063	Diseases of appendix
4	0.0117245	331146	45186139	5.07e-14	0.00155693	ukb-a-289	rs10938398	A	G	0.433341	Arm predicted mass (left)
18	0.017797	343836	57766512	5.07e-14	0.0023633	ukb-d-30880_irnt	rs1539952	G	A	0.24835	Urate
12	0.0101583	209638	112610714	5.1e-14	0.00134932	ukb-b-14395	rs11066188	A	G	0.408413	Medication for cholesterol, blood pressure or diabetes: Blood pressure medication
9	0.000732	463010	22102165	5.1e-14	9.72e-05	ukb-b-7236	rs7859727	T	C	0.491423	Operative procedures - secondary OPCS: K40.2 Saphenous vein graft replacement of two coronary arteries
18	0.04	109940	57766512	5.1e-14	0.0053	ieu-a-64	rs1539952	G	A	0.2917	Waist circumference
16	-0.0085154	336683	53806453	5.14e-14	0.00113107	ukb-a-435	rs56094641	G	A	0.403318	Vascular/heart problems diagnosed by doctor: None of the above
18	0.0141213	428860	57766512	5.2e-14	0.00187594	ukb-b-5237	rs1539952	G	A	0.24838	Coffee intake
2	-0.015965	461460	86764004	5.4e-14	0.00212268	ukb-b-19953	rs4832298	T	C	0.686142	Body mass index (BMI)
4	-0.0168578	331296	45186139	5.41e-14	0.00224117	ukb-a-271	rs10938398	A	G	0.433341	Impedance of leg (left)
12	-0.0895941	28089	111833788	5.5e-14	0.0119152	eqtl-a-ENSG00000183696	rs10774624	A	G	0.538565	ENSG00000183696
1	0.0029555	18096	61886046	5.57e-14	0.000393	ebi-a-GCST90000291	rs1997997	G	A	0.47687	Myocardial fractal dimension (slice 5)
12	0.0894968	28089	111833788	5.87e-14	0.0119153	eqtl-a-ENSG00000144645	rs10774624	A	G	0.538565	ENSG00000144645
12	0.0285269	NA	111833788	5.9e-14	0.0040338	met-d-IDL_C	rs10774624	A	G	0.512927	Cholesterol in IDL
12	-0.018846	315268	112610714	5.95e-14	0.0025096	ukb-d-30600_irnt	rs11066188	A	G	0.40654	Albumin
9	0.00365509	461416	22025493	6.2e-14	0.000487	ukb-b-16376	rs10738604	A	G	0.353946	Main speciality of consultant (recoded): Cardiology
17	-0.0098169	454874	76798155	6.3e-14	0.00130861	ukb-b-16446	rs2306527	T	C	0.524069	Basal metabolic rate
1	0.0024476	18096	61886046	6.97e-14	0.000327	ebi-a-GCST90000290	rs1997997	G	A	0.47687	Myocardial fractal dimension (slice 4)
12	-0.0140098	331284	111833788	6.98e-14	0.00187083	ukb-a-269	rs10774624	A	G	0.512835	Impedance of whole body
9	0.0381436	NA	136151806	7.2e-14	0.00510641	met-d-M_LDL_C_pct	rs600038	C	T	0.206411	Cholesterol to total lipids ratio in medium LDL
12	0.0284137	NA	111833788	7.3e-14	0.00403247	met-d-IDL_CE	rs10774624	A	G	0.512927	Cholesteryl esters in IDL
12	0.00776072	336782	111833788	7.34e-14	0.00103726	ukb-a-447	rs10774624	A	G	0.512835	Blood clot DVT bronchitis emphysema asthma rhinitis eczema allergy diagnosed by doctor: Hayfever allergic rhinitis or eczema
12	-0.0764	440328	111833788	7.66e-14	0.0102	ebi-a-GCST006908	rs10774624	A	G	0.5274	Ischemic stroke
7	-0.012783	454850	75061769	7.8e-14	0.00171024	ukb-b-19379	rs6944634	G	C	0.218738	Impedance of arm (left)
16	0.0842	NA	53848561	7.9e-14	0.0113	finn-b-T2D	rs1861867	G	A	0.6045	Type 2 diabetes, definitions combined
7	0.0138685	454789	75061769	8e-14	0.00185663	ukb-b-12854	rs6944634	G	C	0.218745	Arm fat percentage (right)
12	0.0890102	22051	111833788	8.02e-14	0.0119155	eqtl-a-ENSG00000064763	rs10774624	A	G	0.538565	ENSG00000064763
12	-0.048973	315268	112610714	8.1e-14	0.0065568	ukb-d-30600_raw	rs11066188	A	G	0.40654	Albumin
12	0.0764	440328	112610714	8.11e-14	0.0102	ebi-a-GCST006908	rs11066188	A	G	0.4171	Ischemic stroke
2	-0.0159693	454884	86764004	8.2e-14	0.00213876	ukb-b-2303	rs4832298	T	C	0.686123	Body mass index (BMI)
4	0.0502073	21955	45186139	8.22e-14	0.00672408	ebi-a-GCST008025	rs10938398	A	G	0.314513	Body mass index
4	-0.1523	413304	111628628	8.28e-14	0.0204	ebi-a-GCST006910	rs981150	A	G	0.6824	Ischemic stroke (cardioembolic)
4	0.0784	446696	111709004	8.29e-14	0.0105	ebi-a-GCST005838	rs1906592	G	T	0.2371	Stroke
12	-0.0889378	27875	111833788	8.39e-14	0.0119156	eqtl-a-ENSG00000144749	rs10774624	A	G	0.538565	ENSG00000144749
12	0.0203051	424960	111833788	8.4e-14	0.00272034	ukb-b-2134	rs10774624	A	G	0.513129	Past tobacco smoking
6	0.015128	519286	36633069	8.63e-14	0.002026	ieu-b-34	rs4713999	G	A	0.661511	neutrophil cell count
9	-0.2254	3301	136151806	8.71e-14	0.0302	prot-a-1397	rs600038	C	T	0.20651	Intercellular adhesion molecule 1
6	0.00311514	361194	161005610	8.75e-14	0.000418	ukb-d-I9_UAP	rs55730499	T	C	0.0813848	Unstable angina pectoris
4	-0.0906	NA	111628628	9.35e-14	0.0122	finn-b-APPENDICITIS_BROAD	rs981150	A	G	0.6063	Appendicitis, broad definition
17	-0.0092666	454850	76798155	9.5e-14	0.00124416	ukb-b-13354	rs2306527	T	C	0.524063	Whole body fat-free mass
4	-0.001565	462933	111764972	9.6e-14	0.00021	ukb-b-13248	rs7680240	C	A	0.418112	Treatment/medication code: warfarin
7	-0.0299848	170721	92264993	9.88e-14	0.00402883	ebi-a-GCST004625	rs2282979	C	T	0.2694	Monocyte count
9	0.3766	NA	22025493	9.9e-14	0.0506	finn-b-H7_GLAUCOMA_NTG	rs10738604	A	G	0.3701	Normotensive glaucoma
4	-0.1341	413304	111628628	9.99e-14	0.018	ebi-a-GCST005842	rs981150	A	G	0.647	Ischemic stroke (cardioembolic)
16	-0.0142898	NA	53806453	1e-13	0.00192086	ieu-b-109	rs56094641	G	A	0.404375	HDL cholesterol
7	0.036	143788	92264993	1e-13	0.0048	ieu-a-54	rs2282979	C	T	0.2917	Hip circumference
7	0.036	143788	92264993	1e-13	0.0048	ieu-a-55	rs2282979	C	T	0.2917	Hip circumference
12	0.0281236	NA	111833788	1e-13	0.00402926	met-d-Total_CE	rs10774624	A	G	0.512927	Total esterified cholesterol
9	-0.2247	3301	136151806	1.02e-13	0.0302	prot-a-1398	rs600038	C	T	0.20651	Intercellular adhesion molecule 2
12	-0.0885972	28089	111833788	1.04e-13	0.0119158	eqtl-a-ENSG00000074966	rs10774624	A	G	0.538565	ENSG00000074966
7	0.0179414	462117	75061769	1.1e-13	0.00241693	ukb-b-15590	rs6944634	G	C	0.218824	Hip circumference
2	0.0158578	428860	630075	1.1e-13	0.00213586	ukb-b-5237	rs73139123	T	C	0.818683	Coffee intake
18	0.0188536	241008	21154024	1.11e-13	0.00253842	ukb-a-26	rs1788826	A	G	0.653679	Average weekly red wine intake
4	-0.0606	NA	111628628	1.16e-13	0.0082	finn-b-FG_OTHHEART	rs981150	A	G	0.6063	Other heart diseases (FG_OTHHEART)
6	0.0525024	NA	161005610	1.2e-13	0.00729077	met-d-XL_HDL_C_pct	rs55730499	T	C	0.079862	Cholesterol to total lipids ratio in very large HDL
12	0.0883539	28089	111833788	1.22e-13	0.0119159	eqtl-a-ENSG00000100450	rs10774624	A	G	0.538565	ENSG00000100450
12	-0.0120836	331258	112610714	1.26e-13	0.00163064	ukb-a-280	rs11066188	A	G	0.406669	Leg fat-free mass (left)
18	-0.0185311	331226	21154024	1.27e-13	0.00250102	ukb-a-283	rs1788826	A	G	0.653679	Arm fat mass (right)
12	-0.0176763	350470	111833788	1.27e-13	0.00238572	ukb-d-30110_irnt	rs10774624	A	G	0.513926	Platelet distribution width
18	1.4127	343836	57766512	1.28e-13	0.19069	ukb-d-30880_raw	rs1539952	G	A	0.24835	Urate
12	0.0882755	11496	111833788	1.28e-13	0.0119159	eqtl-a-ENSG00000026025	rs10774624	A	G	0.538565	ENSG00000026025
17	0.0176467	349856	2203453	1.39e-13	0.00238533	ukb-d-30130_irnt	rs216193	G	A	0.62426	Monocyte count
12	-0.0130445	461632	112610714	1.4e-13	0.0017644	ukb-b-11842	rs11066188	A	G	0.408834	Weight
9	0.00542452	462933	22025493	1.4e-13	0.000733	ukb-b-8755	rs10738604	A	G	0.353969	Treatment/medication code: aspirin
16	-0.017105	312215	53806453	1.41e-13	0.002313	ukb-d-30830_irnt	rs56094641	G	A	0.40262	SHBG
12	0.0880464	28089	111833788	1.48e-13	0.011916	eqtl-a-ENSG00000136573	rs10774624	A	G	0.538565	ENSG00000136573
12	0.0282496	NA	111833788	1.5e-13	0.00404358	met-d-IDL_FC	rs10774624	A	G	0.512927	Free cholesterol in IDL
17	-0.0144	450243	2203453	1.52e-13	0.0019	ebi-a-GCST90000025	rs216193	G	A	0.6242	Appendicular lean mass
6	-0.0229109	154702	161005610	1.64e-13	0.00310619	ukb-a-489	rs55730499	T	C	0.081655	Medication for cholesterol blood pressure or diabetes: None of the above
12	0.0266769	170548	112610714	1.65e-13	0.00361735	ebi-a-GCST004628	rs11066188	A	G	0.4089	Immature fraction of reticulocytes
18	-0.0124814	331307	21154024	1.65e-13	0.00169251	ukb-a-268	rs1788826	A	G	0.653679	Basal metabolic rate
12	-0.0094111	180203	111833788	1.76e-13	0.00127751	ukb-a-450	rs10774624	A	G	0.512835	Medication for cholesterol blood pressure diabetes or take exogenous hormones: Blood pressure medication
16	-0.07268	89677	53806453	1.78e-13	0.00987	ieu-a-1130	rs56094641	G	A	0.412755	Breast cancer (iCOGS)
12	-0.0877425	28089	111833788	1.79e-13	0.0119162	eqtl-a-ENSG00000176871	rs10774624	A	G	0.538565	ENSG00000176871
16	-0.0078232	348424	53806453	1.79e-13	0.00106239	ukb-d-1448_1	rs56094641	G	A	0.403002	Bread type: White
12	-0.0130824	454893	112610714	1.8e-13	0.00177712	ukb-b-12039	rs11066188	A	G	0.40872	Weight
18	-0.0105437	454826	31255918	1.8e-13	0.00143177	ukb-b-7859	rs34728432	G	A	0.436351	Impedance of arm (right)
7	0.0159675	462166	75061769	1.8e-13	0.00216924	ukb-b-9405	rs6944634	G	C	0.218826	Waist circumference
16	0.00490043	462933	53806453	1.9e-13	0.000667	ukb-b-11268	rs56094641	G	A	0.404633	Treatment/medication code: simvastatin
12	0.0279137	NA	111833788	1.9e-13	0.00404373	met-d-Total_C	rs10774624	A	G	0.512927	Total cholesterol
4	0.00624142	337199	111848270	1.91e-13	0.000849	ukb-a-536	rs17513625	A	G	0.023544	Diagnoses - main ICD10: I48 Atrial fibrillation and flutter
14	-0.016827	342990	35347512	1.95e-13	0.0022886	ukb-d-30650_irnt	rs1712355	G	T	0.51983	Aspartate aminotransferase
9	-0.017457	342590	22102165	2e-13	0.0023754	ukb-d-30640_irnt	rs7859727	T	C	0.489	Apoliprotein B
16	0.0244602	146181	53848561	2e-13	0.00332745	ukb-b-8607	rs1861867	G	A	0.602149	Ankle spacing width (right)
12	-0.0118991	331253	112610714	2.03e-13	0.00161957	ukb-a-281	rs11066188	A	G	0.406669	Leg predicted mass (left)
18	-0.0183703	331164	21154024	2.09e-13	0.00250164	ukb-a-287	rs1788826	A	G	0.653679	Arm fat mass (left)
12	0.0127465	462933	112610714	2.1e-13	0.00173646	ukb-b-4063	rs11066188	A	G	0.408849	Number of self-reported non-cancer illnesses
2	0.0249477	244730	630075	2.1e-13	0.00333525	ebi-a-GCST90000027	rs73139123	T	C	0.818256	Appendicular lean mass
9	0.0111449	154702	22102165	2.13e-13	0.00151815	ukb-a-488	rs7859727	T	C	0.487814	Medication for cholesterol blood pressure or diabetes: Cholesterol lowering medication
9	-0.0374169	NA	136151806	2.2e-13	0.00494814	met-d-S_LDL_TG_pct	rs600038	C	T	0.206411	Triglycerides to total lipids ratio in small LDL
18	-0.0165729	336639	21154024	2.25e-13	0.00225995	ukb-a-382	rs1788826	A	G	0.653679	Waist circumference
12	0.0873805	28089	111833788	2.25e-13	0.0119164	eqtl-a-ENSG00000052749	rs10774624	A	G	0.538565	ENSG00000052749
12	-0.1732	NA	111833788	2.27e-13	0.0236	finn-b-E4_DM1NOCOMP	rs10774624	A	G	0.5966	Type 1 diabetes without complications
12	0.017656	350470	112610714	2.28e-13	0.0024082	ukb-d-30110_irnt	rs11066188	A	G	0.406441	Platelet distribution width
14	0.0103296	454826	35347512	2.3e-13	0.00140918	ukb-b-7859	rs1712355	G	T	0.519752	Impedance of arm (right)
9	-0.0228274	265737	136151806	2.4e-13	0.0031168	ukb-b-15851	rs600038	C	T	0.206585	Heel Broadband ultrasound attenuation, direct entry
18	-0.0105171	454850	31255918	2.5e-13	0.00143691	ukb-b-19379	rs34728432	G	A	0.436354	Impedance of arm (left)
18	0.041	94733	57766512	2.5e-13	0.0056	ieu-a-53	rs1539952	G	A	0.2917	Hip circumference
12	0.002978	462933	112610714	2.6e-13	0.000407	ukb-b-11632	rs11066188	A	G	0.408849	Treatment/medication code: atenolol
16	0.0176334	326831	53806453	2.63e-13	0.0024114	ukb-a-335	rs56094641	G	A	0.403318	Sodium in urine
9	0.90504	344104	136151806	2.66e-13	0.12379	ukb-d-30730_raw	rs600038	C	T	0.2066	Gamma glutamyltransferase
12	-0.0871039	23014	111833788	2.68e-13	0.0119165	eqtl-a-ENSG00000138378	rs10774624	A	G	0.538565	ENSG00000138378
4	0.0113743	331315	45186139	2.74e-13	0.00155668	ukb-a-267	rs10938398	A	G	0.433341	Whole body water mass
9	0.0712442	212453	22025493	2.74e-13	0.00975084	bbj-a-159	rs10738604	A	G	0.589152	Coronary artery disease
12	0.0870588	28089	111833788	2.76e-13	0.0119166	eqtl-a-ENSG00000163659	rs10774624	A	G	0.538565	ENSG00000163659
12	-0.0034827	337159	111833788	2.77e-13	0.000477	ukb-a-131	rs10774624	A	G	0.512835	Treatment/medication code: atenolol
12	0.0149944	472174	111833788	2.9e-13	0.00205494	ieu-b-4879	rs10774624	A	G	0.53276	telomere length
4	-0.0573	NA	111764972	2.9e-13	0.0078	finn-b-I9_OTHHEART	rs7680240	C	A	0.4552	Other heart diseases (I9_OTHHEART)
6	-0.0975064	10815	36633069	2.91e-13	0.0133427	ukb-d-12340_irnt	rs4713999	G	A	0.668339	QRS duration
12	-0.020053	261932	112610714	3e-13	0.0027497	ukb-b-13378	rs11066188	A	G	0.407509	Birth weight
9	0.00562825	150642	22025493	3e-13	0.000772	ukb-b-17324	rs10738604	A	G	0.353969	Eye problems/disorders: Glaucoma
9	0.000851	462933	22102165	3.1e-13	0.000117	ukb-b-14315	rs7859727	T	C	0.491415	Treatment/medication code: nicorandil
16	-0.0709997	33832	53806453	3.1e-13	0.00973951	ieu-a-1168	rs56094641	G	A	0.413272	Breast cancer (GWAS)
9	0.0355564	NA	136151806	3.1e-13	0.00500924	met-d-S_HDL_FC	rs600038	C	T	0.206411	Free cholesterol in small HDL
16	0.2184	42549	53848561	3.14e-13	0.03	ieu-b-4815	rs1861867	G	A	NA	Body mass index
9	0.00185645	462933	136151806	3.2e-13	0.000255	ukb-b-13248	rs600038	C	T	0.207042	Treatment/medication code: warfarin
4	0.0801	440328	111709004	3.21e-13	0.011	ebi-a-GCST005843	rs1906592	G	T	0.247	Ischemic stroke
12	-0.072	440328	111833788	3.21e-13	0.0099	ebi-a-GCST005843	rs10774624	A	G	0.5489	Ischemic stroke
16	0.0781	NA	53848561	3.33e-13	0.0107	finn-b-DM_OTHER_WIDE	rs1861867	G	A	0.6045	Other diabetes, wide definition
12	0.072	440328	112610714	3.43e-13	0.0099	ebi-a-GCST005843	rs11066188	A	G	0.3992	Ischemic stroke
17	-0.0090131	454508	76798155	3.5e-13	0.00123899	ukb-b-17409	rs2306527	T	C	0.524073	Trunk fat-free mass
12	-0.111	NA	111833788	3.57e-13	0.0153	finn-b-K11_REIMB_202	rs10774624	A	G	0.5969	KELA_REIMBURSEMENT_202
12	0.0127161	331292	112610714	3.58e-13	0.00174889	ukb-a-273	rs11066188	A	G	0.406669	Impedance of arm (left)
9	0.00168574	463010	22102165	3.7e-13	0.000232	ukb-b-8184	rs7859727	T	C	0.491423	Diagnoses - secondary ICD10: I25.9 Chronic ischaemic heart disease, unspecified
9	0.00548747	457547	22025493	3.7e-13	0.000755	ukb-b-7137	rs10738604	A	G	0.353949	Medication for pain relief, constipation, heartburn: Aspirin
16	0.0737	NA	53848561	3.85e-13	0.0102	finn-b-DIABETES_FG	rs1861867	G	A	0.6047	Diabetes, varying definitions
12	0.0865008	28089	111833788	3.91e-13	0.0119168	eqtl-a-ENSG00000168081	rs10774624	A	G	0.538565	ENSG00000168081
12	0.0552	NA	112610714	3.99e-13	0.0076	finn-b-E4_ENDONUTRMET	rs11066188	A	G	0.3789	Endocrine, nutritional and metabolic diseases
12	0.0111718	454840	112610714	4e-13	0.00153965	ukb-b-19921	rs11066188	A	G	0.408718	Impedance of whole body
14	-0.016221	344136	35347512	4.02e-13	0.0022357	ukb-d-30620_irnt	rs1712355	G	T	0.51973	Alanine aminotransferase
9	0.1407	NA	22102165	4.03e-13	0.0194	finn-b-I9_ATHSCLE	rs7859727	T	C	0.4146	Atherosclerosis, excluding cerebral, coronary and PAD
9	0.00107699	463010	22102165	4.1e-13	0.000149	ukb-b-9242	rs7859727	T	C	0.491423	Operative procedures - main OPCS: K75.1 Percutaneous transluminal balloon angioplasty and insertion of 1-2 drug-eluting stents into coronary artery
4	0.0110644	331216	45186139	4.19e-13	0.00152622	ukb-a-285	rs10938398	A	G	0.433341	Arm predicted mass (right)
12	0.0145801	462117	111833788	4.2e-13	0.00201171	ukb-b-15590	rs10774624	A	G	0.513342	Hip circumference
12	0.0863726	11496	111833788	4.24e-13	0.0119169	eqtl-a-ENSG00000213145	rs10774624	A	G	0.538565	ENSG00000213145
12	0.0863714	11496	111833788	4.24e-13	0.0119169	eqtl-a-ENSG00000124831	rs10774624	A	G	0.538565	ENSG00000124831
7	-0.020298	315153	92264993	4.27e-13	0.0028009	ukb-d-30680_irnt	rs2282979	C	T	0.26759	Calcium
12	-0.0863476	11496	111833788	4.29e-13	0.0119169	eqtl-a-ENSG00000106683	rs10774624	A	G	0.538565	ENSG00000106683
12	0.086293	28089	111833788	4.45e-13	0.0119169	eqtl-a-ENSG00000134531	rs10774624	A	G	0.538565	ENSG00000134531
4	-0.058	NA	111628628	4.58e-13	0.008	finn-b-I9_OTHHEART	rs981150	A	G	0.6063	Other heart diseases (I9_OTHHEART)
12	0.0862253	28089	111833788	4.64e-13	0.011917	eqtl-a-ENSG00000160789	rs10774624	A	G	0.538565	ENSG00000160789
4	0.00596258	445693	111709004	4.7e-13	0.000824	ukb-b-20300	rs1906592	G	T	0.105408	Treatment speciality of consultant (recoded): Cardiology
12	0.0266646	NA	111833788	4.7e-13	0.00390473	met-d-Sphingomyelins	rs10774624	A	G	0.512949	Sphingomyelins
9	0.14	NA	22102165	4.73e-13	0.0194	finn-b-I9_ATHSCLE_EXNONE	rs7859727	T	C	0.4148	"Atherosclerosis, excluding cerebral, coronary and PAD" (no controls excluded)
7	0.0210747	336107	75061769	4.87e-13	0.00291522	ukb-a-248	rs6944634	G	C	0.217855	Body mass index (BMI)
9	0.021019	349861	136151806	4.88e-13	0.0029076	ukb-d-30180_irnt	rs600038	C	T	0.20651	Lymphocyte percentage
9	0.00143328	463010	22102165	4.9e-13	0.000198	ukb-b-14206	rs7859727	T	C	0.491423	Diagnoses - main ICD10: I20.9 Angina pectoris, unspecified
12	-0.4548	344292	111833788	5.08e-13	0.062963	ukb-d-30610_raw	rs10774624	A	G	0.5137	Alkaline phosphatase
12	-0.0860757	28089	111833788	5.09e-13	0.0119171	eqtl-a-ENSG00000073737	rs10774624	A	G	0.538565	ENSG00000073737
17	-0.0090004	454888	76798155	5.1e-13	0.00124621	ukb-b-14540	rs2306527	T	C	0.524069	Whole body water mass
9	-0.0091083	292053	22102165	5.13e-13	0.00126115	ukb-a-202	rs7859727	T	C	0.487814	Illnesses of father: None of the above (group 1)
10	-0.0131998	461536	121426884	5.3e-13	0.00182863	ukb-b-16881	rs17617337	T	C	0.215273	Sitting height
9	0.1178	NA	22025493	5.44e-13	0.0163	finn-b-I9_MI_STRICT_EXNONE	rs10738604	A	G	0.3705	"Myocardial infarction, strict" (no controls excluded)
6	0.0058031	462933	161005610	5.6e-13	0.000805	ukb-b-11895	rs55730499	T	C	0.07972	Treatment/medication code: ramipril
7	0.2	14807	92264993	5.6e-13	0.028	ieu-a-86	rs2282979	C	T	0.292	Extreme height
16	0.054	NA	53806453	5.72e-13	0.0075	finn-b-E4_ENDONUTRMET	rs56094641	G	A	0.419	Endocrine, nutritional and metabolic diseases
12	0.0116399	331258	111833788	5.82e-13	0.00161555	ukb-a-280	rs10774624	A	G	0.512835	Leg fat-free mass (left)
12	-0.0858442	27875	111833788	5.87e-13	0.0119172	eqtl-a-ENSG00000154814	rs10774624	A	G	0.538565	ENSG00000154814
14	0.0855802	31470	35347512	5.9e-13	0.0118817	eqtl-a-ENSG00000165410	rs1712355	G	T	0.500132	ENSG00000165410
4	0.0111934	331291	45186139	5.98e-13	0.00155439	ukb-a-266	rs10938398	A	G	0.433341	Whole body fat-free mass
12	-0.0278846	NA	112610714	6e-13	0.00393697	met-d-Sphingomyelins	rs11066188	A	G	0.408933	Sphingomyelins
18	0.0169077	451486	21154024	6.2e-13	0.00234985	ukb-b-1489	rs1788826	A	G	0.654059	Cheese intake
4	-0.0134883	331284	45186139	6.2e-13	0.00187435	ukb-a-269	rs10938398	A	G	0.433341	Impedance of whole body
18	-0.014079	331117	21154024	6.32e-13	0.00195713	ukb-a-264	rs1788826	A	G	0.653679	Body fat percentage
6	0.2728	NA	161005610	6.5e-13	0.0379	finn-b-I9_MI_STRICT_EXNONE	rs55730499	T	C	0.04577	"Myocardial infarction, strict" (no controls excluded)
12	-0.03281	NA	115555530	6.55e-13	0.004564	bbj-a-17	rs35432	T	C	0.2549	Diastolic blood pressure
9	0.0915	NA	22102165	6.58e-13	0.0127	finn-b-C_STROKE	rs7859727	T	C	0.4118	STROKE
17	-0.0088741	454463	76798155	6.7e-13	0.00123503	ukb-b-9685	rs2306527	T	C	0.524069	Trunk predicted mass
12	-0.006921	364661	111833788	6.8e-13	0.000963	ukb-b-8746	rs10774624	A	G	0.513192	Illnesses of siblings: High blood pressure
7	-0.0018883	315153	92264993	6.84e-13	0.000263	ukb-d-30680_raw	rs2282979	C	T	0.26759	Calcium
12	-0.0325341	145558	112610714	6.98e-13	0.00453093	ukb-a-318	rs11066188	A	G	0.406669	Birth weight of first child
18	-0.009361	454508	21154024	7e-13	0.00130399	ukb-b-17409	rs1788826	A	G	0.654054	Trunk fat-free mass
7	0.0109742	454826	75061769	7e-13	0.00152856	ukb-b-18377	rs6944634	G	C	0.218738	Leg fat percentage (left)
16	0.072	37976	53848561	7.03e-13	0.01	ieu-a-107	rs1861867	G	A	NA	Weight
17	0.0176093	350470	2203453	7.11e-13	0.0024534	ukb-d-30000_irnt	rs216193	G	A	0.624286	White blood cell (leukocyte) count
12	-0.0181446	317754	115555530	7.28e-13	0.00252907	ukb-a-360	rs35432	T	C	0.382316	Systolic blood pressure automated reading
9	0.00111306	463010	22025493	7.4e-13	0.000155	ukb-b-18018	rs10738604	A	G	0.353973	Operative procedures - main OPCS: K49.1 Percutaneous transluminal balloon angioplasty of one coronary artery
12	0.0793	NA	112610714	7.45e-13	0.0111	finn-b-ILD_ENDPOINTS	rs11066188	A	G	0.3789	Interstitial lung disease endpoints
12	-0.0162294	389166	111833788	7.5e-13	0.00226119	ebi-a-GCST006697	rs10774624	A	G	0.513448	Parental longevity (combined parental attained age, Martingale residuals)
9	0.02019	315133	136151806	7.56e-13	0.0028161	ukb-d-30760_irnt	rs600038	C	T	0.20643	HDL cholesterol
12	-0.0049119	463010	115555530	7.9e-13	0.000686	ukb-b-12493	rs35432	T	C	0.381564	Diagnoses - secondary ICD10: I10 Essential (primary) hypertension
17	-0.0253959	146093	2203453	7.9e-13	0.00354533	ukb-b-4657	rs216193	G	A	0.623373	Heel bone mineral density (BMD) (right)
9	0.0124221	454826	136151806	8e-13	0.00173454	ukb-b-7859	rs600038	C	T	0.207078	Impedance of arm (right)
14	0.0101267	454850	35347512	8.1e-13	0.00141439	ukb-b-19379	rs1712355	G	T	0.519747	Impedance of arm (left)
12	-0.012	792755	112610714	8.1e-13	0.0017	ieu-b-40	rs11066188	A	G	0.4181	body mass index
4	-0.005271	462933	111628628	8.2e-13	0.000736	ukb-b-14944	rs981150	A	G	0.702184	Operation code: appendicectomy
10	0.0208031	436419	75417249	8.2e-13	0.00290661	ukb-b-20175	rs4746140	C	G	0.149405	Systolic blood pressure, automated reading
16	0.03	157408	53848561	8.3e-13	0.0042	ieu-a-73	rs1861867	G	A	0.7155	Waist-to-hip ratio
1	0.1685	1030836	50975227	8.32e-13	0.0235	ebi-a-GCST006414	rs116626164	A	T	0.027	Atrial fibrillation
2	0.0990795	NA	630075	8.35e-13	0.013847	bbj-a-153	rs73139123	T	C	0.902237	Type 2 diabetes
17	-0.009267	454799	76798155	8.7e-13	0.00129627	ukb-b-17271	rs2306527	T	C	0.524064	Leg predicted mass (left)
18	0.03405	158284	57766512	8.72e-13	0.004763	ebi-a-GCST004904	rs1539952	G	A	0.1651	Body mass index
18	0.03405	NA	57766512	8.72e-13	0.004763	bbj-a-1	rs1539952	G	A	0.1651	Body mass index
12	0.0851816	28089	111833788	8.83e-13	0.0119175	eqtl-a-ENSG00000159958	rs10774624	A	G	0.538565	ENSG00000159958
10	-0.0129763	NA	121426884	8.9e-13	0.00181592	ieu-b-104	rs17617337	T	C	0.215418	HbA1C
12	0.0114475	331253	111833788	9.75e-13	0.00160458	ukb-a-281	rs10774624	A	G	0.512835	Leg predicted mass (left)
9	-0.0040346	342590	22102165	9.84e-13	0.000566	ukb-d-30640_raw	rs7859727	T	C	0.489	Apoliprotein B
6	0.013834	562241	36633069	9.96e-13	0.001939	ieu-b-30	rs4713999	G	A	0.660345	white blood cell count
9	0.1696	NA	22025493	9.97e-13	0.0238	finn-b-H7_GLAUCPRIMOPEN	rs10738604	A	G	0.3705	Primary open-angle glaucoma
17	-0.0093047	454805	76798155	1e-12	0.00130479	ukb-b-16099	rs2306527	T	C	0.52407	Leg fat-free mass (left)
4	0.076	NA	45186139	1.04e-12	0.0107	finn-b-KELA_DIAB_INSUL_EXMORE	rs10938398	A	G	0.473	"Diabetes, insuline treatment (Kela reimbursement)" (more controls excluded)
4	0.02825	158284	45186139	1.08e-12	0.003968	ebi-a-GCST004904	rs10938398	A	G	0.2958	Body mass index
4	0.02825	NA	45186139	1.08e-12	0.003968	bbj-a-1	rs10938398	A	G	0.2958	Body mass index
12	0.0119256	332021	111833788	1.09e-12	0.00167505	ukb-a-35	rs10774624	A	G	0.512835	Comparative height size at age 10
12	-0.1682	NA	111833788	1.09e-12	0.0236	finn-b-T1D_WIDE1	rs10774624	A	G	0.5965	Type 1 diabetes, wide definition, subgroup 1
12	-0.0848266	28089	111833788	1.1e-12	0.0119177	eqtl-a-ENSG00000132274	rs10774624	A	G	0.538565	ENSG00000132274
12	0.1691	NA	112610714	1.1e-12	0.0238	finn-b-E4_DM1NOCOMP	rs11066188	A	G	0.3793	Type 1 diabetes without complications
12	0.0123	7368	112610714	1.14e-12	0.0017	met-a-375	rs11066188	A	G	0.4144	Kynurenine
12	-0.0847007	6421	111833788	1.18e-12	0.0119178	eqtl-a-ENSG00000198019	rs10774624	A	G	0.538565	ENSG00000198019
4	0.00537284	461416	111709004	1.2e-12	0.000756	ukb-b-16376	rs1906592	G	T	0.105322	Main speciality of consultant (recoded): Cardiology
12	-0.0846769	27835	111833788	1.2e-12	0.0119178	eqtl-a-ENSG00000010030	rs10774624	A	G	0.538565	ENSG00000010030
12	-0.0846722	28089	111833788	1.21e-12	0.0119178	eqtl-a-ENSG00000120915	rs10774624	A	G	0.538565	ENSG00000120915
12	0.0846354	28089	111833788	1.24e-12	0.0119178	eqtl-a-ENSG00000153064	rs10774624	A	G	0.538565	ENSG00000153064
12	0.0178032	317754	112610714	1.27e-12	0.00250845	ukb-a-360	rs11066188	A	G	0.406669	Systolic blood pressure automated reading
12	-0.0845629	27875	111833788	1.29e-12	0.0119178	eqtl-a-ENSG00000090554	rs10774624	A	G	0.538565	ENSG00000090554
12	0.0273094	NA	111833788	1.3e-12	0.00410194	met-d-L_LDL_FC	rs10774624	A	G	0.512927	Free cholesterol in large LDL
12	-0.0229013	193063	112610714	1.32e-12	0.00322871	ukb-a-198	rs11066188	A	G	0.406669	Birth weight
9	0.1347	NA	22025493	1.34e-12	0.019	finn-b-I9_ANGIO_EXNONE	rs10738604	A	G	0.3705	Coronary angiopasty (no controls excluded)
6	-0.199907	19269	161005610	1.36e-12	0.027918	met-c-941	rs55730499	T	C	0.040902	Mean diameter for VLDL particles
7	0.00781555	461880	75061769	1.4e-12	0.00110291	ukb-b-14177	rs6944634	G	C	0.218792	Vascular/heart problems diagnosed by doctor: High blood pressure
9	0.0333611	NA	136151806	1.4e-12	0.00505333	met-d-S_VLDL_L	rs600038	C	T	0.206411	Total lipids in small VLDL
12	-0.0843397	28089	111833788	1.48e-12	0.0119179	eqtl-a-ENSG00000168646	rs10774624	A	G	0.538565	ENSG00000168646
18	-0.0118939	331258	21154024	1.48e-12	0.00168082	ukb-a-280	rs1788826	A	G	0.653679	Leg fat-free mass (left)
4	0.0748	NA	45186139	1.5e-12	0.0106	finn-b-KELA_DIAB_INSUL	rs10938398	A	G	0.4731	Diabetes, insuline treatment (Kela reimbursement)
4	-0.0100178	454835	111586978	1.5e-12	0.00141671	ukb-b-12828	rs1823290	A	T	0.697384	Leg fat-free mass (right)
9	-0.0295407	146218	136151806	1.5e-12	0.00417578	ukb-b-5447	rs600038	C	T	0.210668	Heel broadband ultrasound attenuation (left)
16	0.0916672	73902	53848561	1.5e-12	0.0130254	ieu-a-25	rs1861867	G	A	0.605	Type 2 diabetes
12	-0.0536	NA	111833788	1.51e-12	0.0076	finn-b-E4_ENDONUTRMET	rs10774624	A	G	0.5969	Endocrine, nutritional and metabolic diseases
18	-0.0117998	331253	21154024	1.57e-12	0.00166941	ukb-a-281	rs1788826	A	G	0.653679	Leg predicted mass (left)
17	-0.0303063	106254	2203453	1.57e-12	0.00428734	ukb-a-361	rs216193	G	A	0.62336	Heel bone mineral density (BMD) T-score automated (left)
12	-0.0193629	424960	112610714	1.6e-12	0.00274102	ukb-b-2134	rs11066188	A	G	0.409079	Past tobacco smoking
18	-0.0091809	454463	21154024	1.6e-12	0.0012998	ukb-b-9685	rs1788826	A	G	0.654044	Trunk predicted mass
18	-0.011235	331221	21154024	1.63e-12	0.00159054	ukb-a-284	rs1788826	A	G	0.653679	Arm fat-free mass (right)
9	0.00204566	337199	22102165	1.65e-12	0.00029	ukb-a-532	rs7859727	T	C	0.487814	Diagnoses - main ICD10: I20 Angina pectoris
12	-0.0073884	336782	112610714	1.7e-12	0.0010469	ukb-a-447	rs11066188	A	G	0.406669	Blood clot DVT bronchitis emphysema asthma rhinitis eczema allergy diagnosed by doctor: Hayfever allergic rhinitis or eczema
16	-0.0222561	NA	53806453	1.7e-12	0.00315219	ieu-b-4865	rs56094641	G	A	0.407042	Total Testosterone
12	0.0271492	NA	111833788	1.7e-12	0.00403833	met-d-IDL_L	rs10774624	A	G	0.512927	Total lipids in IDL
12	-0.0086725	336330	111833788	1.72e-12	0.00122919	ukb-a-310	rs10774624	A	G	0.512835	Taking other prescription medications
16	0.0178931	344729	53848561	1.76e-12	0.00253712	ukb-d-30300_irnt	rs1861867	G	A	0.598806	High light scatter reticulocyte count
[truncated: 3,228 more rows]

## Sheet: Supplementary Data 5
SNP	effect_allele.exposure	other_allele.exposure	effect_allele.outcome	other_allele.outcome	beta.exposure	beta.outcome	eaf.exposure	eaf.outcome	chr	pos	se.outcome	samplesize.outcome	pval.outcome	outcome
rs10738604	A	G	A	G	0.0287	0.135052	0.39		9	22025493	0.00735119	547261	2.19989e-75	Coronary artery disease || id:ebi-a-GCST005195
rs10774624	A	G	A	G	-0.0418	-0.0644926	0.5505		12	111833788	0.00718121	547261	2.70023e-19	Coronary artery disease || id:ebi-a-GCST005195
rs10938398	A	G	A	G	0.0376	0.0148876	0.4148		4	45186139	0.00704753	547261	0.0350002	Coronary artery disease || id:ebi-a-GCST005195
rs11066188	A	G	A	G	0.0373	0.057339	0.4012		12	112610714	0.0072537	547261	2.70023e-15	Coronary artery disease || id:ebi-a-GCST005195
rs116626164	A	T	A	T	0.1072	0.0362677	0.0215		1	50975227	0.0288073	547261	0.21	Coronary artery disease || id:ebi-a-GCST005195
rs11745324	A	G	A	G	-0.0355	-0.0267573	0.2219		5	137012171	0.00831411	547261	0.00129999	Coronary artery disease || id:ebi-a-GCST005195
rs117540300	A	C	A	C	0.0998	-0.00186367	0.0304		7	143813353	0.024151	547261	0.94	Coronary artery disease || id:ebi-a-GCST005195
rs12325072	T	C	T	C	-0.0409	0.00756439	0.7835		16	73006574	0.0107422	547261	0.48	Coronary artery disease || id:ebi-a-GCST005195
rs1539952	A	G	A	G	-0.0337	-0.0222282	0.7716		18	57766512	0.00805869	547261	0.00580003	Coronary artery disease || id:ebi-a-GCST005195
rs1712355	T	G	T	G	0.0281	0.00632482	0.5361		14	35347512	0.00695184	547261	0.36	Coronary artery disease || id:ebi-a-GCST005195
rs17513625	A	G	A	G	0.0953	0.0366387	0.0447		4	111848270	0.0234995	547261	0.12	Coronary artery disease || id:ebi-a-GCST005195
rs1757223	A	G	A	G	-0.033	0.00272431	0.6722		10	18514999	0.00814533	547261	0.74	Coronary artery disease || id:ebi-a-GCST005195
rs17617337	T	C	T	C	-0.0406	-0.0146633	0.2152		10	121426884	0.00856068	547261	0.0870001	Coronary artery disease || id:ebi-a-GCST005195
rs1788826	A	G	A	G	-0.0319	-0.0328726	0.657		18	21154024	0.00740694	547261	9.09997e-06	Coronary artery disease || id:ebi-a-GCST005195
rs1823290	A	T	A	T	-0.0313	-0.0180283	0.6207		4	111586978	0.0075525	547261	0.017	Coronary artery disease || id:ebi-a-GCST005195
rs1861867	A	G	A	G	-0.0341	-0.0151852	0.3692		16	53848561	0.00747135	547261	0.0420001	Coronary artery disease || id:ebi-a-GCST005195
rs1906592	T	G	T	G	-0.0829	-0.03657	0.7767		4	111709004	0.0111131	547261	0.001	Coronary artery disease || id:ebi-a-GCST005195
rs1997997	A	G	A	G	0.0362	0.00817167	0.5052		1	61886046	0.00700135	547261	0.24	Coronary artery disease || id:ebi-a-GCST005195
rs216193	A	G	A	G	0.0321	0.0331157	0.3763		17	2203453	0.00715456	547261	3.69999e-06	Coronary artery disease || id:ebi-a-GCST005195
rs2282979	T	C	T	C	0.0321	0.0124115	0.7447		7	92264993	0.0079055	547261	0.12	Coronary artery disease || id:ebi-a-GCST005195
rs2306527	T	C	T	C	-0.0353	-0.0242631	0.5354		17	76798155	0.00697869	547261	0.00051	Coronary artery disease || id:ebi-a-GCST005195
rs28579893	A	G	A	G	-0.0337	-0.00194585	0.3047		1	16347534	0.00741993	547261	0.79	Coronary artery disease || id:ebi-a-GCST005195
rs34728432	A	G	A	G	-0.0305	-0.0053892	0.5211		18	31255918	0.0070811	547261	0.450001	Coronary artery disease || id:ebi-a-GCST005195
rs35432	T	C	T	C	-0.0306	-0.0156803	0.3693		12	115555530	0.00714191	547261	0.0280001	Coronary artery disease || id:ebi-a-GCST005195
rs3734214	C	G	C	G	-0.0317	-0.0353823	0.6969		6	22571414	0.00729633	547261	1.2e-06	Coronary artery disease || id:ebi-a-GCST005195
rs4713999	A	G	A	G	-0.0539	-0.0209567	0.3342		6	36633069	0.00732539	547261	0.00420001	Coronary artery disease || id:ebi-a-GCST005195
rs4746140	C	G	C	G	-0.0467	-0.00235637	0.2468		10	75417249	0.00955643	547261	0.81	Coronary artery disease || id:ebi-a-GCST005195
rs4832298	T	C	T	C	-0.035	-0.00590779	0.7007		2	86764004	0.00750102	547261	0.43	Coronary artery disease || id:ebi-a-GCST005195
rs55730499	T	C	T	C	0.0932	0.310796	0.064		6	161005610	0.0133477	547261	6.29506e-120	Coronary artery disease || id:ebi-a-GCST005195
rs56094641	A	G	A	G	-0.0527	-0.0131909	0.611		16	53806453	0.00715706	547261	0.0649995	Coronary artery disease || id:ebi-a-GCST005195
rs73139123	T	C	T	C	0.0388	0.0195219	0.8362		2	630075	0.00923143	547261	0.0340001	Coronary artery disease || id:ebi-a-GCST005195
rs7605601	T	G	T	G	0.0311	0.00393774	0.4954		2	37147975	0.00698999	547261	0.57	Coronary artery disease || id:ebi-a-GCST005195
rs7680240	A	C	A	C	0.0348	0.0170807	0.5631		4	111764972	0.00710471	547261	0.016	Coronary artery disease || id:ebi-a-GCST005195
rs7859727	T	C	T	C	0.0431	0.168878	0.5056		9	22102165	0.00698469	547261	3.80189e-129	Coronary artery disease || id:ebi-a-GCST005195
rs7936836	A	C	A	C	-0.0312	-0.0283646	0.4129		11	43633645	0.00713571	547261	7.00003e-05	Coronary artery disease || id:ebi-a-GCST005195
rs80061532	C	G	C	G	-0.0992	-0.0390439	0.9694		1	51797794	0.0262722	547261	0.14	Coronary artery disease || id:ebi-a-GCST005195
rs9361413	A	G	A	G	-0.0308	-0.000627628	0.6718		6	79345249	0.00744185	547261	0.93	Coronary artery disease || id:ebi-a-GCST005195
rs981150	A	G	A	G	-0.0347	-0.0217653	0.6259		4	111628628	0.00757331	547261	0.00409996	Coronary artery disease || id:ebi-a-GCST005195
rs10738604	A	G	A	G	0.0287	0.0081	0.39	0.3463	9	22025493	0.007	1030836	0.2486	Atrial fibrillation || id:ebi-a-GCST006414
rs10774624	A	G	A	G	-0.0418	-0.0035	0.5505	0.5378	12	111833788	0.0069	1030836	0.6158	Atrial fibrillation || id:ebi-a-GCST006414
rs10938398	A	G	A	G	0.0376	0.0192	0.4148	0.4217	4	45186139	0.0068	1030836	0.00469105	Atrial fibrillation || id:ebi-a-GCST006414
rs11066188	A	G	A	G	0.0373	0.0082	0.4012	0.401	12	112610714	0.007	1030836	0.2365	Atrial fibrillation || id:ebi-a-GCST006414
rs116626164	A	T	A	T	0.1072	0.1685	0.0215	0.027	1	50975227	0.0235	1030836	8.31955e-13	Atrial fibrillation || id:ebi-a-GCST006414
rs11745324	A	G	A	G	-0.0355	-0.0687	0.2219	0.2238	5	137012171	0.0081	1030836	1.51985e-17	Atrial fibrillation || id:ebi-a-GCST006414
rs117540300	A	C	A	C	0.0998	0.0354	0.0304	0.0212	7	143813353	0.0263	1030836	0.1787	Atrial fibrillation || id:ebi-a-GCST006414
rs12325072	T	C	T	C	-0.0409	-0.1276	0.7835	0.8809	16	73006574	0.01	1030836	2.46604e-37	Atrial fibrillation || id:ebi-a-GCST006414
rs138178446	T	C	T	C	0.5161	0.209	0.0119		4	20926794	1.35	1030836	0.877	Atrial fibrillation || id:ebi-a-GCST006414
rs150966198	T	G	T	G	-0.3668	0.238	0.9463	0.9998	7	103886218	0.436	1030836	0.5852	Atrial fibrillation || id:ebi-a-GCST006414
rs1539952	A	G	A	G	-0.0337	-0.0057	0.7716	0.745	18	57766512	0.0076	1030836	0.4515	Atrial fibrillation || id:ebi-a-GCST006414
rs1712355	T	G	T	G	0.0281	-0.0055	0.5361	0.4872	14	35347512	0.0066	1030836	0.4087	Atrial fibrillation || id:ebi-a-GCST006414
rs17513625	A	G	A	G	0.0953	0.3755	0.0447	0.0245	4	111848270	0.0239	1030836	1.47096e-55	Atrial fibrillation || id:ebi-a-GCST006414
rs1757223	A	G	A	G	-0.033	-0.0121	0.6722	0.7599	10	18514999	0.0079	1030836	0.125	Atrial fibrillation || id:ebi-a-GCST006414
rs17617337	T	C	T	C	-0.0406	0.0093	0.2152	0.2264	10	121426884	0.008	1030836	0.2485	Atrial fibrillation || id:ebi-a-GCST006414
rs1788826	A	G	A	G	-0.0319	-0.0254	0.657	0.6339	18	21154024	0.007	1030836	0.000262398	Atrial fibrillation || id:ebi-a-GCST006414
rs1823290	A	T	A	T	-0.0313	-0.1398	0.6207	0.6992	4	111586978	0.0073	1030836	2.74789e-81	Atrial fibrillation || id:ebi-a-GCST006414
rs1861867	A	G	A	G	-0.0341	-0.0212	0.3692	0.4052	16	53848561	0.0071	1030836	0.00298903	Atrial fibrillation || id:ebi-a-GCST006414
rs1906592	T	G	T	G	-0.0829	-0.4281	0.7767	0.8896	4	111709004	0.0101	1030836	0	Atrial fibrillation || id:ebi-a-GCST006414
rs1997997	A	G	A	G	0.0362	0.0023	0.5052	0.5259	1	61886046	0.0073	1030836	0.758099	Atrial fibrillation || id:ebi-a-GCST006414
rs216193	A	G	A	G	0.0321	0.0314	0.3763	0.3934	17	2203453	0.0068	1030836	4.255e-06	Atrial fibrillation || id:ebi-a-GCST006414
rs2282979	T	C	T	C	0.0321	0.0505	0.7447	0.7325	7	92264993	0.0075	1030836	1.76685e-11	Atrial fibrillation || id:ebi-a-GCST006414
rs2306527	T	C	T	C	-0.0353	-0.0355	0.5354	0.52	17	76798155	0.0066	1030836	9.13903e-08	Atrial fibrillation || id:ebi-a-GCST006414
rs28579893	A	G	A	G	-0.0337	0.0089	0.3047	0.3341	1	16347534	0.0071	1030836	0.211	Atrial fibrillation || id:ebi-a-GCST006414
rs34728432	A	G	A	G	-0.0305	-0.0084	0.5211	0.5593	18	31255918	0.0074	1030836	0.2555	Atrial fibrillation || id:ebi-a-GCST006414
rs35432	T	C	T	C	-0.0306	-0.0158	0.3693	0.4003	12	115555530	0.0069	1030836	0.0217801	Atrial fibrillation || id:ebi-a-GCST006414
rs361894	T	C	T	C	-0.1375	0.01	0.1987	0.1275	22	22877564	0.0139	1030836	0.4706	Atrial fibrillation || id:ebi-a-GCST006414
rs3734214	C	G	C	G	-0.0317	-0.0239	0.6969	0.6625	6	22571414	0.007	1030836	0.000655602	Atrial fibrillation || id:ebi-a-GCST006414
rs4713999	A	G	A	G	-0.0539	-0.031	0.3342	0.3458	6	36633069	0.007	1030836	9.65495e-06	Atrial fibrillation || id:ebi-a-GCST006414
rs4746140	C	G	C	G	-0.0467	-0.11	0.2468	0.1496	10	75417249	0.0092	1030836	5.13689e-33	Atrial fibrillation || id:ebi-a-GCST006414
rs4832298	T	C	T	C	-0.035	-0.0282	0.7007	0.6733	2	86764004	0.0072	1030836	7.88606e-05	Atrial fibrillation || id:ebi-a-GCST006414
rs55730499	T	C	T	C	0.0932	0.0578	0.064	0.0727	6	161005610	0.0139	1030836	3.45001e-05	Atrial fibrillation || id:ebi-a-GCST006414
rs56094641	A	G	A	G	-0.0527	-0.0291	0.611	0.5861	16	53806453	0.0067	1030836	1.52598e-05	Atrial fibrillation || id:ebi-a-GCST006414
rs73139123	T	C	T	C	0.0388	0.0372	0.8362	0.8059	2	630075	0.0089	1030836	2.76701e-05	Atrial fibrillation || id:ebi-a-GCST006414
rs7605601	T	G	T	G	0.0311	0.0208	0.4954	0.5389	2	37147975	0.0067	1030836	0.00181698	Atrial fibrillation || id:ebi-a-GCST006414
rs7680240	A	C	A	C	0.0348	0.1493	0.5631	0.5789	4	111764972	0.0069	1030836	3.8815e-105	Atrial fibrillation || id:ebi-a-GCST006414
rs7859727	T	C	T	C	0.0431	0.022	0.5056	0.4789	9	22102165	0.0066	1030836	0.000929394	Atrial fibrillation || id:ebi-a-GCST006414
rs7936836	A	C	A	C	-0.0312	-0.0129	0.4129	0.4131	11	43633645	0.0068	1030836	0.0588803	Atrial fibrillation || id:ebi-a-GCST006414
rs80061532	C	G	C	G	-0.0992	-0.1438	0.9694	0.9731	1	51797794	0.0226	1030836	2.01902e-10	Atrial fibrillation || id:ebi-a-GCST006414
rs9361413	A	G	A	G	-0.0308	-0.0266	0.6718	0.6799	6	79345249	0.0071	1030836	0.000183502	Atrial fibrillation || id:ebi-a-GCST006414
rs981150	A	G	A	G	-0.0347	-0.1812	0.6259	0.6872	4	111628628	0.0071	1030836	5.71479e-142	Atrial fibrillation || id:ebi-a-GCST006414
rs10738604	A	G	A	G	0.0287	0.0454	0.39	0.353532	9	22025493	0.0082	62892	2.85897e-08	Type 2 diabetes || id:ebi-a-GCST006867
rs10774624	A	G	A	G	-0.0418	-0.0239	0.5505	0.515477	12	111932800	0.0079	62892	0.002516	Type 2 diabetes || id:ebi-a-GCST006867
rs10938398	A	G	A	G	0.0376	0.0288	0.4148	0.43297	4	45186139	0.0078	62892	0.000210199	Type 2 diabetes || id:ebi-a-GCST006867
rs11066188	A	G	A	G	0.0373	0.0185	0.4012	0.413839	12	112610714	0.0074	62892	0.0120301	Type 2 diabetes || id:ebi-a-GCST006867
rs116626164	A	T	A	T	0.1072	0.0319	0.0215	0.0163858	1	51214486	0.0307	62892	0.2987	Type 2 diabetes || id:ebi-a-GCST006867
rs11745324	A	G	A	G	-0.0355	-0.0162	0.2219	0.230494	5	137012171	0.0093	62892	0.0825905	Type 2 diabetes || id:ebi-a-GCST006867
rs12325072	T	C	T	C	-0.0409	0.0146	0.7835	0.886144	16	73006574	0.0119	62892	0.2178	Type 2 diabetes || id:ebi-a-GCST006867
rs1539952	A	G	A	G	-0.0337	-0.0479	0.7716	0.75318	18	57766512	0.0082	62892	4.65404e-09	Type 2 diabetes || id:ebi-a-GCST006867
rs1712355	T	G	T	G	0.0281	0.0054	0.5361	0.483885	14	35347512	0.0072	62892	0.4539	Type 2 diabetes || id:ebi-a-GCST006867
rs1757223	A	G	A	G	-0.033	0.0117	0.6722	0.768694	10	18514999	0.0093	62892	0.2075	Type 2 diabetes || id:ebi-a-GCST006867
rs17617337	T	C	T	C	-0.0406	-0.0172	0.2152	0.21395	10	121426884	0.0096	62892	0.0719201	Type 2 diabetes || id:ebi-a-GCST006867
rs1788826	A	G	A	G	-0.0319	-0.0381	0.657	0.653901	18	21154024	0.0082	62892	3.19897e-06	Type 2 diabetes || id:ebi-a-GCST006867
rs1823290	A	T	A	T	-0.0313	-0.0236	0.6207	0.696683	4	111586978	0.0084	62892	0.005146	Type 2 diabetes || id:ebi-a-GCST006867
rs1906592	T	G	T	G	-0.0829	-0.0101	0.7767	0.893929	4	111709004	0.0125	62892	0.4217	Type 2 diabetes || id:ebi-a-GCST006867
rs1997997	A	G	A	G	0.0362	0.0099	0.5052	0.5258	1	61886046	0.0079	62892	0.2082	Type 2 diabetes || id:ebi-a-GCST006867
rs216193	A	G	A	G	0.0321	-0.0058	0.3763	0.376587	17	2203453	0.0081	62892	0.4729	Type 2 diabetes || id:ebi-a-GCST006867
rs2282979	T	C	T	C	0.0321	0.0253	0.7447	0.728426	7	92264993	0.0088	62892	0.00411102	Type 2 diabetes || id:ebi-a-GCST006867
rs2306527	T	C	T	C	-0.0353	-0.0253	0.5354	0.524664	17	76798155	0.0078	62892	0.001242	Type 2 diabetes || id:ebi-a-GCST006867
rs28579893	A	G	A	G	-0.0337	-0.0174	0.3047	0.325971	1	16347534	0.0084	62892	0.0371903	Type 2 diabetes || id:ebi-a-GCST006867
rs34728432	A	G	A	G	-0.0305	-0.0197	0.5211	0.564856	18	31255918	0.008	62892	0.0134701	Type 2 diabetes || id:ebi-a-GCST006867
rs35432	T	C	T	C	-0.0306	0.0023	0.3693	0.383293	12	115555530	0.0082	62892	0.7769	Type 2 diabetes || id:ebi-a-GCST006867
rs3734214	C	G	C	G	-0.0317	0.0024	0.6969	0.643883	6	22571414	0.0082	62892	0.7665	Type 2 diabetes || id:ebi-a-GCST006867
rs4713999	A	G	A	G	-0.0539	-0.0204	0.3342	0.33797	6	36633069	0.0083	62892	0.0137101	Type 2 diabetes || id:ebi-a-GCST006867
rs4746140	C	G	C	G	-0.0467	-0.0292	0.2468	0.148236	10	75417249	0.0111	62892	0.00863794	Type 2 diabetes || id:ebi-a-GCST006867
rs4832298	T	C	T	C	-0.035	-0.0241	0.7007	0.686542	2	86764004	0.0084	62892	0.004302	Type 2 diabetes || id:ebi-a-GCST006867
rs55730499	T	C	T	C	0.0932	0.0264	0.064	0.0766557	6	161010118	0.0149	62892	0.0756693	Type 2 diabetes || id:ebi-a-GCST006867
rs56094641	A	G	A	G	-0.0527	-0.1043	0.611	0.594622	16	53806453	0.0078	62892	3.7627e-41	Type 2 diabetes || id:ebi-a-GCST006867
rs73139123	T	C	T	C	0.0388	0.054	0.8362	0.823978	2	630075	0.0105	62892	2.82599e-07	Type 2 diabetes || id:ebi-a-GCST006867
rs7605601	T	G	T	G	0.0311	0.0211	0.4954	0.5418	2	37147975	0.0079	62892	0.00730399	Type 2 diabetes || id:ebi-a-GCST006867
rs7680240	A	C	A	C	0.0348	0.0062	0.5631	0.582024	4	111764972	0.008	62892	0.4337	Type 2 diabetes || id:ebi-a-GCST006867
rs7859727	T	C	T	C	0.0431	0.0307	0.5056	0.490935	9	22102165	0.0072	62892	1.92398e-05	Type 2 diabetes || id:ebi-a-GCST006867
rs7936836	A	C	A	C	-0.0312	-0.0206	0.4129	0.417311	11	43633645	0.008	62892	0.00992407	Type 2 diabetes || id:ebi-a-GCST006867
rs80061532	C	G	C	G	-0.0992	-0.0392	0.9694	0.983202	1	51797794	0.0304	62892	0.1968	Type 2 diabetes || id:ebi-a-GCST006867
rs9361413	A	G	A	G	-0.0308	-0.0218	0.6718	0.669629	6	79345249	0.0083	62892	0.00892791	Type 2 diabetes || id:ebi-a-GCST006867
rs981150	A	G	A	G	-0.0347	-0.0093	0.6259	0.700555	4	111628628	0.0087	62892	0.2829	Type 2 diabetes || id:ebi-a-GCST006867
rs10738604	A	G	A	G	0.0287	-0.0061	0.39	0.3799	9	22025493	0.005	94311	0.1535	HDL cholesterol || id:ieu-a-299
rs10774624	A	G	A	G	-0.0418	0.0258	0.5505	0.5343	12	111884608	0.0036	177710	4.09732e-12	HDL cholesterol || id:ieu-a-299
rs10938398	A	G	A	G	0.0376	-0.0026	0.4148	0.4169	4	45186139	0.0049	92819	0.584501	HDL cholesterol || id:ieu-a-299
rs11066188	A	G	A	G	0.0373	-0.0209	0.4012	0.4208	12	112610714	0.0035	185469	1.20199e-08	HDL cholesterol || id:ieu-a-299
rs11745324	A	G	A	G	-0.0355	0.0039	0.2219	0.1966	5	137056006	0.0058	94311	0.3071	HDL cholesterol || id:ieu-a-299
rs12325072	T	C	T	C	-0.0409	-0.0134	0.7835	0.8549	16	73006574	0.0077	92820	0.0825506	HDL cholesterol || id:ieu-a-299
rs1539952	A	G	A	G	-0.0337	0.0204	0.7716	0.748	18	57766512	0.004	183985	3.82296e-06	HDL cholesterol || id:ieu-a-299
rs1712355	T	G	T	G	0.0281	-0.0036	0.5361	0.5013	14	35347512	0.0034	186962	0.3585	HDL cholesterol || id:ieu-a-299
rs17617337	T	C	T	C	-0.0406	0.005	0.2152	0.2177	10	121426884	0.0059	94311	0.3948	HDL cholesterol || id:ieu-a-299
rs1788826	A	G	A	G	-0.0319	0.0044	0.657	0.6623	18	21154024	0.005	92820	0.59	HDL cholesterol || id:ieu-a-299
rs1823290	A	T	A	T	-0.0313	0.0085	0.6207	0.7032	4	111601098	0.0055	93561	0.1743	HDL cholesterol || id:ieu-a-299
rs1861867	A	G	A	G	-0.0341	0.0199	0.3692	0.3747	16	53848561	0.0046	126218	4.84105e-05	HDL cholesterol || id:ieu-a-299
rs1906592	T	G	T	G	-0.0829	-0.0029	0.7767	0.8536	4	111709004	0.0073	91319	0.4959	HDL cholesterol || id:ieu-a-299
rs1997997	A	G	A	G	0.0362	0.0004	0.5052	0.4723	1	61895257	0.005	94311	0.9824	HDL cholesterol || id:ieu-a-299
rs216193	A	G	A	G	0.0321	-0.012	0.3763	0.3945	17	2203453	0.005	92820	0.0549705	HDL cholesterol || id:ieu-a-299
rs2282979	T	C	T	C	0.0321	-0.0051	0.7447	0.6953	7	92264993	0.0053	94311	0.3631	HDL cholesterol || id:ieu-a-299
rs2306527	T	C	T	C	-0.0353	0.0066	0.5354	0.5607	17	76799860	0.0048	92820	0.1473	HDL cholesterol || id:ieu-a-299
rs28579893	A	G	A	G	-0.0337	0.0003	0.3047	0.3285	1	16348412	0.0051	94311	0.7757	HDL cholesterol || id:ieu-a-299
rs34728432	A	G	A	G	-0.0305	0.0015	0.5211	0.5646	18	31259579	0.0034	184097	0.726001	HDL cholesterol || id:ieu-a-299
rs35432	T	C	T	C	-0.0306	0.0014	0.3693	0.4077	12	115555530	0.0052	94311	0.5874	HDL cholesterol || id:ieu-a-299
rs3734214	C	G	C	G	-0.0317	-0.0068	0.6969	0.6636	6	22591525	0.0051	91319	0.5496	HDL cholesterol || id:ieu-a-299
rs4713999	A	G	A	G	-0.0539	0.0063	0.3342	0.3232	6	36633069	0.0049	94311	0.2448	HDL cholesterol || id:ieu-a-299
rs4746140	C	G	C	G	-0.0467	0.0003	0.2468	0.1623	10	75420114	0.0067	94311	0.7076	HDL cholesterol || id:ieu-a-299
rs4832298	T	C	T	C	-0.035	0.0022	0.7007	0.6412	2	86823492	0.005	94311	0.8524	HDL cholesterol || id:ieu-a-299
rs55730499	T	C	T	C	0.0932	0.0177	0.064	0.0686	6	161010118	0.0126	88798	0.2722	HDL cholesterol || id:ieu-a-299
rs56094641	A	G	A	G	-0.0527	0.0163	0.611	0.562	16	53806453	0.0049	92732	0.00199301	HDL cholesterol || id:ieu-a-299
rs600038	T	C	T	C	-0.0503	-0.011	0.7808	0.785	9	136154304	0.0059	94311	0.1002	HDL cholesterol || id:ieu-a-299
rs6944634	C	G	C	G	-0.0399	0.0094	0.7797	0.8285	7	75061769	0.0049	161805	0.0632295	HDL cholesterol || id:ieu-a-299
rs73139123	T	C	T	C	0.0388	-0.0113	0.8362	0.8193	2	630662	0.0046	174844	0.0194402	HDL cholesterol || id:ieu-a-299
rs7605601	T	G	T	G	0.0311	-0.0036	0.4954	0.5185	2	37169049	0.0048	94224	0.1443	HDL cholesterol || id:ieu-a-299
rs7680240	A	C	A	C	0.0348	-0.0025	0.5631	0.6003	4	111765495	0.0051	94311	0.5083	HDL cholesterol || id:ieu-a-299
rs7859727	T	C	T	C	0.0431	-0.0018	0.5056	0.4868	9	22102165	0.0034	187074	0.5067	HDL cholesterol || id:ieu-a-299
rs7936836	A	C	A	C	-0.0312	0.0033	0.4129	0.4077	11	43633645	0.0048	94311	0.4087	HDL cholesterol || id:ieu-a-299
rs80061532	C	G	C	G	-0.0992	0.0171	0.9694	0.97625	1	51859445	0.0171	92696	0.4622	HDL cholesterol || id:ieu-a-299
rs9361413	A	G	A	G	-0.0308	0.0069	0.6718	0.6821	6	79369333	0.0051	91091	0.2559	HDL cholesterol || id:ieu-a-299
rs981150	A	G	A	G	-0.0347	-0.0051	0.6259	0.657	4	111628628	0.0052	94311	0.4258	HDL cholesterol || id:ieu-a-299
rs10738604	A	G	A	G	0.0287	0.0042	0.39	0.3799	9	22025493	0.0054	89888	0.5452	LDL cholesterol || id:ieu-a-300
rs10774624	A	G	A	G	-0.0418	0.0268	0.5505	0.5343	12	111884608	0.0038	164996	4.20339e-12	LDL cholesterol || id:ieu-a-300
rs10938398	A	G	A	G	0.0376	0.0024	0.4148	0.4169	4	45186139	0.0052	83169	0.7206	LDL cholesterol || id:ieu-a-300
rs11066188	A	G	A	G	0.0373	-0.0258	0.4012	0.4208	12	112610714	0.0038	170278	7.9873e-11	LDL cholesterol || id:ieu-a-300
rs11745324	A	G	A	G	-0.0355	-0.0014	0.2219	0.1966	5	137056006	0.0063	89888	0.9151	LDL cholesterol || id:ieu-a-300
rs12325072	T	C	T	C	-0.0409	0.0053	0.7835	0.8549	16	73006574	0.0086	88433	0.554799	LDL cholesterol || id:ieu-a-300
rs1539952	A	G	A	G	-0.0337	0.0013	0.7716	0.748	18	57766512	0.0043	169981	0.9449	LDL cholesterol || id:ieu-a-300
rs1712355	T	G	T	G	0.0281	0.0056	0.5361	0.5013	14	35347512	0.0037	172896	0.332	LDL cholesterol || id:ieu-a-300
rs17617337	T	C	T	C	-0.0406	0.012	0.2152	0.2177	10	121426884	0.0064	89888	0.0209098	LDL cholesterol || id:ieu-a-300
rs1788826	A	G	A	G	-0.0319	-0.008	0.657	0.6623	18	21154024	0.0054	88433	0.156	LDL cholesterol || id:ieu-a-300
rs1823290	A	T	A	T	-0.0313	-0.0049	0.6207	0.7032	4	111601098	0.006	89138	0.1899	LDL cholesterol || id:ieu-a-300
rs1861867	A	G	A	G	-0.0341	-0.0041	0.3692	0.3747	16	53848561	0.0049	112899	0.3578	LDL cholesterol || id:ieu-a-300
rs1906592	T	G	T	G	-0.0829	0.0062	0.7767	0.8536	4	111709004	0.0079	86937	0.4022	LDL cholesterol || id:ieu-a-300
rs1997997	A	G	A	G	0.0362	0.0085	0.5052	0.4723	1	61895257	0.0054	89888	0.1074	LDL cholesterol || id:ieu-a-300
rs216193	A	G	A	G	0.0321	-0.0098	0.3763	0.3945	17	2203453	0.0054	88433	0.1567	LDL cholesterol || id:ieu-a-300
rs2282979	T	C	T	C	0.0321	0.0095	0.7447	0.6953	7	92264993	0.0058	89888	0.0363396	LDL cholesterol || id:ieu-a-300
rs2306527	T	C	T	C	-0.0353	0.0017	0.5354	0.5607	17	76799860	0.0053	88433	0.7009	LDL cholesterol || id:ieu-a-300
rs28579893	A	G	A	G	-0.0337	0.0002	0.3047	0.3285	1	16348412	0.0055	89888	0.6745	LDL cholesterol || id:ieu-a-300
rs34728432	A	G	A	G	-0.0305	-0.0001	0.5211	0.5646	18	31259579	0.0037	170063	0.9125	LDL cholesterol || id:ieu-a-300
rs35432	T	C	T	C	-0.0306	0.0011	0.3693	0.4077	12	115555530	0.0057	89888	0.625	LDL cholesterol || id:ieu-a-300
rs3734214	C	G	C	G	-0.0317	0.012	0.6969	0.6636	6	22591525	0.0055	86937	0.0687195	LDL cholesterol || id:ieu-a-300
rs4713999	A	G	A	G	-0.0539	-0.0048	0.3342	0.3232	6	36633069	0.0054	89888	0.5987	LDL cholesterol || id:ieu-a-300
rs4746140	C	G	C	G	-0.0467	-0.0089	0.2468	0.1623	10	75420114	0.0072	89888	0.375	LDL cholesterol || id:ieu-a-300
rs4832298	T	C	T	C	-0.035	-0.0032	0.7007	0.6412	2	86823492	0.0054	89888	0.5251	LDL cholesterol || id:ieu-a-300
rs55730499	T	C	T	C	0.0932	0.1174	0.064	0.0686	6	161010118	0.0143	84517	1.93598e-15	LDL cholesterol || id:ieu-a-300
rs56094641	A	G	A	G	-0.0527	0.0013	0.611	0.562	16	53806453	0.0052	83093	0.8266	LDL cholesterol || id:ieu-a-300
rs600038	T	C	T	C	-0.0503	-0.0641	0.7808	0.785	9	136154304	0.0064	89888	1.54099e-21	LDL cholesterol || id:ieu-a-300
rs6944634	C	G	C	G	-0.0399	0.0069	0.7797	0.8285	7	75061769	0.0052	148054	0.287	LDL cholesterol || id:ieu-a-300
rs73139123	T	C	T	C	0.0388	-0.0109	0.8362	0.8193	2	630662	0.005	160815	0.0162301	LDL cholesterol || id:ieu-a-300
rs7605601	T	G	T	G	0.0311	0.0065	0.4954	0.5185	2	37169049	0.0052	89801	0.3306	LDL cholesterol || id:ieu-a-300
rs7680240	A	C	A	C	0.0348	0.0064	0.5631	0.6003	4	111765495	0.0055	89888	0.3183	LDL cholesterol || id:ieu-a-300
rs7859727	T	C	T	C	0.0431	-0.0052	0.5056	0.4868	9	22102165	0.0036	173002	0.0964295	LDL cholesterol || id:ieu-a-300
rs7936836	A	C	A	C	-0.0312	-0.0099	0.4129	0.4077	11	43633645	0.0053	89888	0.0699294	LDL cholesterol || id:ieu-a-300
rs80061532	C	G	C	G	-0.0992	-0.0196	0.9694	0.97625	1	51859445	0.0186	87149	0.2811	LDL cholesterol || id:ieu-a-300
rs9361413	A	G	A	G	-0.0308	0.0047	0.6718	0.6821	6	79369333	0.0055	86711	0.4443	LDL cholesterol || id:ieu-a-300
rs981150	A	G	A	G	-0.0347	0.0018	0.6259	0.657	4	111628628	0.0056	89888	0.9249	LDL cholesterol || id:ieu-a-300
rs10738604	A	G	A	G	0.0287	-0.0037	0.39	0.3799	9	22025493	0.0053	94595	0.4395	Total cholesterol || id:ieu-a-301
rs10774624	A	G	A	G	-0.0418	0.0318	0.5505	0.5343	12	111884608	0.0037	177714	1.62293e-17	Total cholesterol || id:ieu-a-301
rs10938398	A	G	A	G	0.0376	-0.0025	0.4148	0.4169	4	45186139	0.0049	92728	0.583201	Total cholesterol || id:ieu-a-301
rs11066188	A	G	A	G	0.0373	-0.0293	0.4012	0.4208	12	112610714	0.0037	184522	9.88781e-15	Total cholesterol || id:ieu-a-301
rs11745324	A	G	A	G	-0.0355	0.008	0.2219	0.1966	5	137056006	0.0062	94595	0.0997011	Total cholesterol || id:ieu-a-301
rs12325072	T	C	T	C	-0.0409	0.0005	0.7835	0.8549	16	73006574	0.0084	93067	0.8748	Total cholesterol || id:ieu-a-301
rs1539952	A	G	A	G	-0.0337	0.0066	0.7716	0.748	18	57766512	0.0041	184105	0.1713	Total cholesterol || id:ieu-a-301
rs1712355	T	G	T	G	0.0281	0.004	0.5361	0.5013	14	35347512	0.0035	187150	0.4474	Total cholesterol || id:ieu-a-301
rs17617337	T	C	T	C	-0.0406	0.0125	0.2152	0.2177	10	121426884	0.0063	94595	0.0177399	Total cholesterol || id:ieu-a-301
rs1788826	A	G	A	G	-0.0319	-0.0083	0.657	0.6623	18	21154024	0.0053	93067	0.1455	Total cholesterol || id:ieu-a-301
rs1823290	A	T	A	T	-0.0313	-0.004	0.6207	0.7032	4	111601098	0.0059	93845	0.231	Total cholesterol || id:ieu-a-301
rs1861867	A	G	A	G	-0.0341	0.0055	0.3692	0.3747	16	53848561	0.0046	126145	0.3511	Total cholesterol || id:ieu-a-301
rs1906592	T	G	T	G	-0.0829	-0.0059	0.7767	0.8536	4	111709004	0.0077	91559	0.6878	Total cholesterol || id:ieu-a-301
rs1997997	A	G	A	G	0.0362	0.009	0.5052	0.4723	1	61895257	0.0053	94595	0.0955103	Total cholesterol || id:ieu-a-301
rs216193	A	G	A	G	0.0321	-0.0123	0.3763	0.3945	17	2203453	0.0053	93067	0.0513405	Total cholesterol || id:ieu-a-301
rs2282979	T	C	T	C	0.0321	0.0081	0.7447	0.6953	7	92264993	0.0056	94595	0.0526902	Total cholesterol || id:ieu-a-301
rs2306527	T	C	T	C	-0.0353	0.0025	0.5354	0.5607	17	76799860	0.0051	93067	0.5064	Total cholesterol || id:ieu-a-301
rs28579893	A	G	A	G	-0.0337	-0.0048	0.3047	0.3285	1	16348412	0.0054	94595	0.3813	Total cholesterol || id:ieu-a-301
rs34728432	A	G	A	G	-0.0305	0.0009	0.5211	0.5646	18	31259579	0.0036	184241	0.749899	Total cholesterol || id:ieu-a-301
rs35432	T	C	T	C	-0.0306	-0.0008	0.3693	0.4077	12	115555530	0.0055	94595	0.9919	Total cholesterol || id:ieu-a-301
rs3734214	C	G	C	G	-0.0317	0.0128	0.6969	0.6636	6	22591525	0.0054	91559	0.0250697	Total cholesterol || id:ieu-a-301
rs4713999	A	G	A	G	-0.0539	-0.0073	0.3342	0.3232	6	36633069	0.0052	94595	0.3163	Total cholesterol || id:ieu-a-301
rs4746140	C	G	C	G	-0.0467	-0.009	0.2468	0.1425	10	75421580	0.0072	94595	0.4905	Total cholesterol || id:ieu-a-301
rs4832298	T	C	T	C	-0.035	-0.0046	0.7007	0.6412	2	86823492	0.0053	94595	0.3592	Total cholesterol || id:ieu-a-301
rs55730499	T	C	T	C	0.0932	0.1238	0.064	0.0686	6	161010118	0.014	89080	7.23602e-17	Total cholesterol || id:ieu-a-301
rs56094641	A	G	A	G	-0.0527	0.0067	0.611	0.562	16	53806453	0.0049	92632	0.2039	Total cholesterol || id:ieu-a-301
rs600038	T	C	T	C	-0.0503	-0.0604	0.7808	0.785	9	136154304	0.0063	94595	3.17614e-20	Total cholesterol || id:ieu-a-301
rs6944634	C	G	C	G	-0.0399	0.0103	0.7797	0.8285	7	75061769	0.005	161799	0.0731897	Total cholesterol || id:ieu-a-301
rs73139123	T	C	T	C	0.0388	-0.0077	0.8362	0.8193	2	630662	0.0048	174990	0.0749704	Total cholesterol || id:ieu-a-301
rs7605601	T	G	T	G	0.0311	0.0035	0.4954	0.5185	2	37169049	0.0051	94505	0.701601	Total cholesterol || id:ieu-a-301
rs7680240	A	C	A	C	0.0348	0.0049	0.5631	0.6003	4	111765495	0.0054	94595	0.4026	Total cholesterol || id:ieu-a-301
rs7859727	T	C	T	C	0.0431	-0.006	0.5056	0.4868	9	22102165	0.0035	187261	0.0419904	Total cholesterol || id:ieu-a-301
rs7936836	A	C	A	C	-0.0312	-0.0097	0.4129	0.4077	11	43633645	0.0051	94595	0.0873997	Total cholesterol || id:ieu-a-301
rs80061532	C	G	C	G	-0.0992	-0.0112	0.9694	0.97625	1	51859445	0.018	91847	0.3461	Total cholesterol || id:ieu-a-301
rs9361413	A	G	A	G	-0.0308	0.0045	0.6718	0.6821	6	79369333	0.0054	91320	0.5474	Total cholesterol || id:ieu-a-301
rs981150	A	G	A	G	-0.0347	-0.0065	0.6259	0.657	4	111628628	0.0054	94595	0.2931	Total cholesterol || id:ieu-a-301
rs10738604	A	G	A	G	0.0287	0.003	0.39	0.3799	9	22025493	0.0049	91013	0.597601	Triglycerides || id:ieu-a-302
rs10774624	A	G	A	G	-0.0418	-0.0099	0.5505	0.5343	12	111884608	0.0035	169488	0.0293197	Triglycerides || id:ieu-a-302
rs10938398	A	G	A	G	0.0376	0.0069	0.4148	0.4169	4	45186139	0.0047	86814	0.0994008	Triglycerides || id:ieu-a-302
rs11066188	A	G	A	G	0.0373	0.0066	0.4012	0.4208	12	112610714	0.0035	171916	0.2403	Triglycerides || id:ieu-a-302
rs11745324	A	G	A	G	-0.0355	0.0098	0.2219	0.1966	5	137056006	0.0057	91013	0.0899394	Triglycerides || id:ieu-a-302
rs12325072	T	C	T	C	-0.0409	0.0043	0.7835	0.8549	16	73006574	0.0077	89485	0.1264	Triglycerides || id:ieu-a-302
rs1539952	A	G	A	G	-0.0337	-0.0088	0.7716	0.748	18	57766512	0.0039	174663	0.0190801	Triglycerides || id:ieu-a-302
rs1712355	T	G	T	G	0.0281	0.001	0.5361	0.5013	14	35347512	0.0033	177661	0.7538	Triglycerides || id:ieu-a-302
rs17617337	T	C	T	C	-0.0406	0.0014	0.2152	0.2177	10	121426884	0.0057	91013	0.7995	Triglycerides || id:ieu-a-302
rs1788826	A	G	A	G	-0.0319	-0.006	0.657	0.6623	18	21154024	0.0048	89485	0.2348	Triglycerides || id:ieu-a-302
rs1823290	A	T	A	T	-0.0313	-0.0007	0.6207	0.7032	4	111601098	0.0054	90263	0.767499	Triglycerides || id:ieu-a-302
rs1861867	A	G	A	G	-0.0341	-0.0227	0.3692	0.3747	16	53848561	0.0043	116801	3.68002e-06	Triglycerides || id:ieu-a-302
rs1906592	T	G	T	G	-0.0829	-0.0076	0.7767	0.8536	4	111709004	0.0071	87977	0.489199	Triglycerides || id:ieu-a-302
rs1997997	A	G	A	G	0.0362	-0.0006	0.5052	0.4723	1	61895257	0.0049	91013	0.834	Triglycerides || id:ieu-a-302
rs216193	A	G	A	G	0.0321	-0.002	0.3763	0.3945	17	2203453	0.0048	89485	0.816	Triglycerides || id:ieu-a-302
rs2282979	T	C	T	C	0.0321	0.0097	0.7447	0.6953	7	92264993	0.0052	91013	0.0521399	Triglycerides || id:ieu-a-302
rs2306527	T	C	T	C	-0.0353	-0.0049	0.5354	0.5607	17	76799860	0.0047	89485	0.2823	Triglycerides || id:ieu-a-302
rs28579893	A	G	A	G	-0.0337	-0.0054	0.3047	0.3285	1	16348412	0.0049	91013	0.2388	Triglycerides || id:ieu-a-302
rs34728432	A	G	A	G	-0.0305	0.0031	0.5211	0.5646	18	31259579	0.0033	174747	0.5236	Triglycerides || id:ieu-a-302
rs35432	T	C	T	C	-0.0306	0.0013	0.3693	0.4077	12	115555530	0.005	91013	0.8854	Triglycerides || id:ieu-a-302
rs3734214	C	G	C	G	-0.0317	0.005	0.6969	0.6636	6	22591525	0.005	87977	0.3102	Triglycerides || id:ieu-a-302
rs4713999	A	G	A	G	-0.0539	-0.0162	0.3342	0.3232	6	36633069	0.0048	91013	0.00272502	Triglycerides || id:ieu-a-302
rs4746140	C	G	C	G	-0.0467	0.0094	0.2468	0.1425	10	75421580	0.0066	91013	0.490601	Triglycerides || id:ieu-a-302
rs4832298	T	C	T	C	-0.035	-0.0022	0.7007	0.6412	2	86823492	0.0048	91013	0.9244	Triglycerides || id:ieu-a-302
rs55730499	T	C	T	C	0.0932	0.0175	0.064	0.0686	6	161010118	0.0127	85498	0.333	Triglycerides || id:ieu-a-302
rs56094641	A	G	A	G	-0.0527	-0.0192	0.611	0.562	16	53806453	0.0047	86732	0.000129	Triglycerides || id:ieu-a-302
rs600038	T	C	T	C	-0.0503	0.0142	0.7808	0.785	9	136154304	0.0059	91013	0.0253898	Triglycerides || id:ieu-a-302
rs6944634	C	G	C	G	-0.0399	-0.0058	0.7797	0.8285	7	75061769	0.0047	152316	0.2111	Triglycerides || id:ieu-a-302
rs73139123	T	C	T	C	0.0388	0.0074	0.8362	0.8193	2	630662	0.0045	165555	0.0568499	Triglycerides || id:ieu-a-302
rs7605601	T	G	T	G	0.0311	0.0032	0.4954	0.5185	2	37169049	0.0046	90923	0.4801	Triglycerides || id:ieu-a-302
rs7680240	A	C	A	C	0.0348	0.0045	0.5631	0.6003	4	111765495	0.0049	91013	0.4034	Triglycerides || id:ieu-a-302
rs7859727	T	C	T	C	0.0431	0.0004	0.5056	0.4868	9	22102165	0.0033	177768	0.749	Triglycerides || id:ieu-a-302
rs7936836	A	C	A	C	-0.0312	-0.0094	0.4129	0.4077	11	43633645	0.0047	91013	0.0724703	Triglycerides || id:ieu-a-302
rs80061532	C	G	C	G	-0.0992	-0.0105	0.9694	0.97625	1	51859445	0.0165	85144	0.339	Triglycerides || id:ieu-a-302
rs9361413	A	G	A	G	-0.0308	-0.0071	0.6718	0.6821	6	79369333	0.005	87738	0.1202	Triglycerides || id:ieu-a-302
rs981150	A	G	A	G	-0.0347	-0.0022	0.6259	0.657	4	111628628	0.005	91013	0.8076	Triglycerides || id:ieu-a-302
rs10738604	A	G	A	G	0.0287	-0.0069	0.39	0.3563	9	22025493	0.0314	737484	0.8272	systolic blood pressure || id:ieu-b-38
rs10774624	A	G	A	G	-0.0418	-0.5715	0.5505	0.5146	12	111833788	0.0309	698324	2.95189e-76	systolic blood pressure || id:ieu-b-38
rs10938398	A	G	A	G	0.0376	-0.0101	0.4148	0.4315	4	45186139	0.0308	717044	0.742299	systolic blood pressure || id:ieu-b-38
rs11066188	A	G	A	G	0.0373	0.4774	0.4012	0.4122	12	112610714	0.0311	710351	3.86723e-53	systolic blood pressure || id:ieu-b-38
rs116626164	A	T	A	T	0.1072	-0.3473	0.0215	0.0182	1	50975227	0.1164	720763	0.00284197	systolic blood pressure || id:ieu-b-38
rs11745324	A	G	A	G	-0.0355	-0.094	0.2219	0.2318	5	137012171	0.0358	730348	0.00855894	systolic blood pressure || id:ieu-b-38
rs117540300	A	C	A	C	0.0998	-0.038	0.0304	0.0269	7	143816273	0.1012	639661	0.7071	systolic blood pressure || id:ieu-b-38
rs12325072	T	C	T	C	-0.0409	0.1513	0.7835	0.8802	16	73006574	0.0467	730414	0.001181	systolic blood pressure || id:ieu-b-38
rs1539952	A	G	A	G	-0.0337	0.1802	0.7716	0.7506	18	57766512	0.035	729410	2.548e-07	systolic blood pressure || id:ieu-b-38
rs1712355	T	G	T	G	0.0281	0.0797	0.5361	0.4864	14	35347512	0.03	741042	0.00798307	systolic blood pressure || id:ieu-b-38
rs1757223	A	G	A	G	-0.033	-0.2324	0.6722	0.7633	10	18514999	0.0356	728612	6.52229e-11	systolic blood pressure || id:ieu-b-38
rs17617337	T	C	T	C	-0.0406	-0.1989	0.2152	0.2145	10	121426884	0.0368	729021	6.52394e-08	systolic blood pressure || id:ieu-b-38
rs1788826	A	G	A	G	-0.0319	-0.0777	0.657	0.6513	18	21154024	0.0314	742559	0.0135101	systolic blood pressure || id:ieu-b-38
rs1823290	A	T	A	T	-0.0313	0.0373	0.6207	0.6875	4	111586978	0.0328	726573	0.2553	systolic blood pressure || id:ieu-b-38
rs1861867	A	G	A	G	-0.0341	0.039	0.3692	0.3956	16	53848561	0.0325	655812	0.2303	systolic blood pressure || id:ieu-b-38
rs1906592	T	G	T	G	-0.0829	0.0995	0.7767	0.8877	4	111709004	0.048	732454	0.0381601	systolic blood pressure || id:ieu-b-38
rs1997997	A	G	A	G	0.0362	-0.0541	0.5052	0.5225	1	61886046	0.0304	719683	0.0750499	systolic blood pressure || id:ieu-b-38
rs216193	A	G	A	G	0.0321	0.0878	0.3763	0.3781	17	2203453	0.031	734063	0.00466702	systolic blood pressure || id:ieu-b-38
rs2282979	T	C	T	C	0.0321	0.2359	0.7447	0.7248	7	92264993	0.0339	728452	3.39469e-12	systolic blood pressure || id:ieu-b-38
rs2306527	T	C	T	C	-0.0353	-0.2237	0.5354	0.5539	17	76799860	0.0303	733990	1.51705e-13	systolic blood pressure || id:ieu-b-38
rs28579893	A	G	A	G	-0.0337	-0.204	0.3047	0.3241	1	16347534	0.0323	729144	2.55499e-10	systolic blood pressure || id:ieu-b-38
rs34728432	A	G	A	G	-0.0305	-0.0088	0.5211	0.5656	18	31255918	0.0307	720721	0.7741	systolic blood pressure || id:ieu-b-38
rs35005436	T	C	T	C	-0.049	-0.158	0.8574	0.8439	7	74134911	0.0439	670641	0.0003173	systolic blood pressure || id:ieu-b-38
rs35432	T	C	T	C	-0.0306	-0.4336	0.3693	0.3861	12	115555530	0.031	729748	1.8531e-44	systolic blood pressure || id:ieu-b-38
rs3734214	C	G	C	G	-0.0317	0.0683	0.6969	0.6508	6	22571414	0.0316	735061	0.0307801	systolic blood pressure || id:ieu-b-38
rs4713999	A	G	A	G	-0.0539	-0.01	0.3342	0.3419	6	36633069	0.0317	735656	0.7535	systolic blood pressure || id:ieu-b-38
rs4746140	C	G	C	G	-0.0467	0.4264	0.2468	0.1518	10	75417249	0.0425	717501	9.81748e-24	systolic blood pressure || id:ieu-b-38
rs4832298	T	C	T	C	-0.035	-0.0022	0.7007	0.6924	2	86764004	0.0327	733513	0.9461	systolic blood pressure || id:ieu-b-38
rs541744150	A	AG	G	C	0.3973	0.065	0.0366	0.4842	5	85578193	0.0302	730409	0.0310099	systolic blood pressure || id:ieu-b-38
rs55730499	T	C	T	C	0.0932	0.0844	0.064	0.0753	6	161005610	0.0604	677829	0.162	systolic blood pressure || id:ieu-b-38
rs56094641	A	G	A	G	-0.0527	-0.0237	0.611	0.5913	16	53806453	0.0305	739220	0.4367	systolic blood pressure || id:ieu-b-38
rs600038	T	C	T	C	-0.0503	0.1372	0.7808	0.7897	9	136151806	0.0368	739864	0.000192398	systolic blood pressure || id:ieu-b-38
rs73139123	T	C	T	C	0.0388	-0.0502	0.8362	0.172	2	630224	0.0398	733855	0.2074	systolic blood pressure || id:ieu-b-38
rs7605601	T	G	T	G	0.0311	0.027	0.4954	0.5362	2	37147975	0.0302	730333	0.3708	systolic blood pressure || id:ieu-b-38
rs7680240	A	C	A	C	0.0348	-0.0572	0.5631	0.5823	4	111764972	0.031	713267	0.0651899	systolic blood pressure || id:ieu-b-38
rs7859727	T	C	T	C	0.0431	0.0991	0.5056	0.4898	9	22102165	0.03	738068	0.000956203	systolic blood pressure || id:ieu-b-38
rs7936836	A	C	A	C	-0.0312	-0.1279	0.4129	0.4162	11	43633645	0.0308	722534	3.26798e-05	systolic blood pressure || id:ieu-b-38
rs80061532	C	G	C	G	-0.0992	0.3145	0.9694	0.9799	1	51797794	0.1113	722326	0.004705	systolic blood pressure || id:ieu-b-38
rs9361413	A	G	A	G	-0.0308	-0.1566	0.6718	0.6676	6	79345249	0.032	731015	9.963e-07	systolic blood pressure || id:ieu-b-38
rs981150	A	G	A	G	-0.0347	0.0069	0.6259	0.6903	4	111628628	0.0327	729908	0.8319	systolic blood pressure || id:ieu-b-38
rs10738604	A	G	A	G	0.0287	-0.0816	0.39	0.3558	9	22025493	0.0181	749131	6.76394e-06	diastolic blood pressure || id:ieu-b-39
rs10774624	A	G	A	G	-0.0418	-0.4937	0.5505	0.5139	12	111833788	0.0178	709406	4.3451e-169	diastolic blood pressure || id:ieu-b-39
rs10938398	A	G	A	G	0.0376	-0.0331	0.4148	0.4319	4	45186139	0.0177	736044	0.0615106	diastolic blood pressure || id:ieu-b-39
rs11066188	A	G	A	G	0.0373	0.4061	0.4012	0.4124	12	112610714	0.0179	721882	2.04174e-113	diastolic blood pressure || id:ieu-b-39
rs116626164	A	T	A	T	0.1072	-0.4267	0.0215	0.018	1	50975227	0.0672	739874	2.173e-10	diastolic blood pressure || id:ieu-b-39
rs11745324	A	G	A	G	-0.0355	-0.026	0.2219	0.2321	5	137012171	0.0205	749640	0.2048	diastolic blood pressure || id:ieu-b-39
rs117540300	A	C	A	C	0.0998	0.0007	0.0304	0.023	7	143813353	0.0632	647647	0.991	diastolic blood pressure || id:ieu-b-39
rs12325072	T	C	T	C	-0.0409	0.0119	0.7835	0.8805	16	73006574	0.027	742177	0.6599	diastolic blood pressure || id:ieu-b-39
rs1539952	A	G	A	G	-0.0337	0.0685	0.7716	0.7508	18	57766512	0.0202	741185	0.0006948	diastolic blood pressure || id:ieu-b-39
rs1712355	T	G	T	G	0.0281	0.016	0.5361	0.4862	14	35347512	0.0174	752806	0.3568	diastolic blood pressure || id:ieu-b-39
rs1757223	A	G	A	G	-0.033	-0.1349	0.6722	0.7644	10	18514999	0.0204	747840	4.01513e-11	diastolic blood pressure || id:ieu-b-39
rs17617337	T	C	T	C	-0.0406	-0.2094	0.2152	0.2149	10	121426884	0.0211	748362	3.67029e-23	diastolic blood pressure || id:ieu-b-39
rs1788826	A	G	A	G	-0.0319	-0.0633	0.657	0.6516	18	21154024	0.0182	754296	0.000492697	diastolic blood pressure || id:ieu-b-39
rs1823290	A	T	A	T	-0.0313	0.0333	0.6207	0.6888	4	111586978	0.0188	745932	0.0770495	diastolic blood pressure || id:ieu-b-39
rs1861867	A	G	A	G	-0.0341	0.068	0.3692	0.3957	16	53848561	0.0188	666936	0.000286999	diastolic blood pressure || id:ieu-b-39
rs1906592	T	G	T	G	-0.0829	0.0079	0.7767	0.8888	4	111709004	0.0276	751861	0.7753	diastolic blood pressure || id:ieu-b-39
rs1997997	A	G	A	G	0.0362	-0.0379	0.5052	0.5225	1	61886046	0.0174	738625	0.0296797	diastolic blood pressure || id:ieu-b-39
rs216193	A	G	A	G	0.0321	0.0741	0.3763	0.3777	17	2203453	0.0179	745831	3.61501e-05	diastolic blood pressure || id:ieu-b-39
rs2282979	T	C	T	C	0.0321	-0.0424	0.7447	0.7258	7	92264993	0.0195	747883	0.0291602	diastolic blood pressure || id:ieu-b-39
rs2306527	T	C	T	C	-0.0353	-0.0984	0.5354	0.5538	17	76799860	0.0175	745736	1.883e-08	diastolic blood pressure || id:ieu-b-39
rs28579893	A	G	A	G	-0.0337	-0.1098	0.3047	0.3245	1	16347534	0.0185	748529	2.96797e-09	diastolic blood pressure || id:ieu-b-39
rs34728432	A	G	A	G	-0.0305	0.0245	0.5211	0.5657	18	31255918	0.0177	732273	0.1673	diastolic blood pressure || id:ieu-b-39
rs35005436	T	C	T	C	-0.049	-0.1106	0.8574	0.8435	7	74134911	0.025	689365	9.41196e-06	diastolic blood pressure || id:ieu-b-39
rs35432	T	C	T	C	-0.0306	-0.2657	0.3693	0.3859	12	115555530	0.0179	741059	6.04644e-50	diastolic blood pressure || id:ieu-b-39
rs3734214	C	G	C	G	-0.0317	0.0289	0.6969	0.6497	6	22571414	0.0181	754471	0.1102	diastolic blood pressure || id:ieu-b-39
rs4713999	A	G	A	G	-0.0539	0.0649	0.3342	0.3409	6	36633069	0.0182	755045	0.000364704	diastolic blood pressure || id:ieu-b-39
rs4746140	C	G	C	G	-0.0467	0.1681	0.2468	0.1517	10	75417249	0.0243	736909	4.7852e-12	diastolic blood pressure || id:ieu-b-39
rs4832298	T	C	T	C	-0.035	0.0115	0.7007	0.692	2	86764004	0.0187	752957	0.5373	diastolic blood pressure || id:ieu-b-39
rs541744150	A	AG	G	C	0.3973	0.0184	0.0366	0.4846	5	85578193	0.0173	749749	0.2869	diastolic blood pressure || id:ieu-b-39
rs55730499	T	C	T	C	0.0932	0.0106	0.064	0.076	6	161005610	0.0343	695849	0.758501	diastolic blood pressure || id:ieu-b-39
rs56094641	A	G	A	G	-0.0527	0.0633	0.611	0.5916	16	53806453	0.0176	751000	0.000335699	diastolic blood pressure || id:ieu-b-39
rs600038	T	C	T	C	-0.0503	0.2487	0.7808	0.7907	9	136151806	0.0213	751644	1.60214e-31	diastolic blood pressure || id:ieu-b-39
rs6944634	C	G	C	G	-0.0399	-0.075	0.7797	0.7844	7	75094329	0.0229	639597	0.001036	diastolic blood pressure || id:ieu-b-39
rs73139123	T	C	T	C	0.0388	0.0174	0.8362	0.1719	2	630224	0.0229	753269	0.4469	diastolic blood pressure || id:ieu-b-39
rs7605601	T	G	T	G	0.0311	0.0472	0.4954	0.5375	2	37147975	0.0174	740240	0.00674202	diastolic blood pressure || id:ieu-b-39
rs7680240	A	C	A	C	0.0348	-0.0063	0.5631	0.5823	4	111764972	0.0178	732589	0.723801	diastolic blood pressure || id:ieu-b-39
rs7859727	T	C	T	C	0.0431	-0.0378	0.5056	0.4897	9	22102165	0.0173	749813	0.0292402	diastolic blood pressure || id:ieu-b-39
rs7936836	A	C	A	C	-0.0312	-0.0737	0.4129	0.4164	11	43633645	0.0176	741831	2.90603e-05	diastolic blood pressure || id:ieu-b-39
rs80061532	C	G	C	G	-0.0992	0.3577	0.9694	0.9802	1	51797794	0.0643	741468	2.70097e-08	diastolic blood pressure || id:ieu-b-39
rs9361413	A	G	A	G	-0.0308	-0.1136	0.6718	0.6679	6	79345249	0.0184	750432	6.18899e-10	diastolic blood pressure || id:ieu-b-39
rs981150	A	G	A	G	-0.0347	0.0009	0.6259	0.6922	4	111628628	0.0188	749315	0.9638	diastolic blood pressure || id:ieu-b-39
rs10738604	A	G	A	G	0.0287	-0.0014	0.39	0.3506	9	22025493	0.0018	689340	0.450001	body mass index || id:ieu-b-40
rs10774624	A	G	A	G	-0.0418	0.0098	0.5505	0.5126	12	111884608	0.0016	792162	2.1e-09	body mass index || id:ieu-b-40
rs11066188	A	G	A	G	0.0373	-0.012	0.4012	0.4181	12	112610714	0.0017	792755	8.10028e-13	body mass index || id:ieu-b-40
rs11745324	A	G	A	G	-0.0355	-0.0087	0.2219	0.2071	5	137056006	0.0021	686339	4.09996e-05	body mass index || id:ieu-b-40
rs12325072	T	C	T	C	-0.0409	0.0089	0.7835	0.8839	16	73006574	0.0027	688866	0.00109999	body mass index || id:ieu-b-40
rs1539952	A	G	A	G	-0.0337	-0.0486	0.7716	0.7536	18	57766512	0.0019	788497	3.80189e-144	body mass index || id:ieu-b-40
rs1712355	T	G	T	G	0.0281	0.0053	0.5361	0.4907	14	35347512	0.0016	793965	0.001	body mass index || id:ieu-b-40
rs17513625	A	G	A	G	0.0953	0.0012	0.0447	0.01684	4	111848270	0.0063	551148	0.85	body mass index || id:ieu-b-40
rs17617337	T	C	T	C	-0.0406	0.0045	0.2152	0.2162	10	121429633	0.0021	692527	0.0299999	body mass index || id:ieu-b-40
rs1788826	A	G	A	G	-0.0319	-0.0183	0.657	0.6514	18	21154024	0.0018	691635	2.39994e-24	body mass index || id:ieu-b-40
rs1823290	A	T	A	T	-0.0313	-0.0088	0.6207	0.6946	4	111601098	0.0019	685236	3.89996e-06	body mass index || id:ieu-b-40
rs1906592	T	G	T	G	-0.0829	-0.0011	0.7767	0.8851	4	111709004	0.0028	692585	0.69	body mass index || id:ieu-b-40
rs1997997	A	G	A	G	0.0362	-0.0023	0.5052	0.5302	1	61894902	0.0017	677700	0.18	body mass index || id:ieu-b-40
rs216193	A	G	A	G	0.0321	0.0122	0.3763	0.3844	17	2203453	0.0018	692203	5.00035e-12	body mass index || id:ieu-b-40
rs2282979	T	C	T	C	0.0321	-0.0016	0.7447	0.7186	7	92264993	0.0019	691759	0.4	body mass index || id:ieu-b-40
rs2306527	T	C	T	C	-0.0353	-0.0063	0.5354	0.5568	17	76799860	0.0017	691501	0.00025	body mass index || id:ieu-b-40
rs28579893	A	G	A	G	-0.0337	0.0064	0.3047	0.3186	1	16348412	0.0018	689286	0.000539995	body mass index || id:ieu-b-40
rs34728432	A	G	A	G	-0.0305	-0.0114	0.5211	0.5507	18	31259579	0.0016	794198	3.10027e-12	body mass index || id:ieu-b-40
rs35432	T	C	T	C	-0.0306	-0.0024	0.3693	0.3883	12	115555530	0.0018	684379	0.18	body mass index || id:ieu-b-40
rs3734214	C	G	C	G	-0.0317	-0.0018	0.6969	0.6544	6	22571414	0.0019	636356	0.34	body mass index || id:ieu-b-40
rs4713999	A	G	A	G	-0.0539	0.0029	0.3342	0.3477	6	36633069	0.0018	691862	0.11	body mass index || id:ieu-b-40
rs4746140	C	G	C	G	-0.0467	-0.0074	0.2468	0.1417	10	75421580	0.0025	678862	0.00299999	body mass index || id:ieu-b-40
rs4832298	T	C	T	C	-0.035	-0.0157	0.7007	0.6487	2	86823492	0.0018	692239	9.20026e-19	body mass index || id:ieu-b-40
rs55730499	T	C	T	C	0.0932	-0.0052	0.064	0.06326	6	161010118	0.0034	665012	0.13	body mass index || id:ieu-b-40
rs56094641	A	G	A	G	-0.0527	-0.0748	0.611	0.6059	16	53816275	0.0016	795428	0	body mass index || id:ieu-b-40
rs600038	T	C	T	C	-0.0503	-0.0043	0.7808	0.8079	9	136155000	0.0023	620561	0.0560003	body mass index || id:ieu-b-40
rs6944634	C	G	C	G	-0.0399	-0.021	0.7797	0.7851	7	75061769	0.0021	731444	2.80027e-24	body mass index || id:ieu-b-40
rs73139123	T	C	T	C	0.0388	0.0572	0.8362	0.8322	2	630662	0.0022	779518	4.19759e-153	body mass index || id:ieu-b-40
rs7605601	T	G	T	G	0.0311	0.0023	0.4954	0.5248	2	37169049	0.0017	689611	0.18	body mass index || id:ieu-b-40
rs7680240	A	C	A	C	0.0348	-0.0013	0.5631	0.5609	4	111765495	0.0017	687972	0.44	body mass index || id:ieu-b-40
rs7859727	T	C	T	C	0.0431	-0.0042	0.5056	0.4878	9	22102165	0.0016	793456	0.00959997	body mass index || id:ieu-b-40
rs7936836	A	C	A	C	-0.0312	-0.0118	0.4129	0.4135	11	43633645	0.0018	685090	1.9002e-11	body mass index || id:ieu-b-40
rs80061532	C	G	C	G	-0.0992	0.0001	0.9694	0.9824	1	51859445	0.0064	687255	0.99	body mass index || id:ieu-b-40
rs9361413	A	G	A	G	-0.0308	-0.0081	0.6718	0.6666	6	79369333	0.0018	685825	1.09999e-05	body mass index || id:ieu-b-40
rs981150	A	G	A	G	-0.0347	-0.0005	0.6259	0.6912	4	111628628	0.0019	692315	0.79	body mass index || id:ieu-b-40
rs10738604	A	G	A	G	0.0287	-0.0114965	0.39	0.37	9	22025493	0.00373982	632802	0.00210999	smoking initiation || id:ieu-b-4877
rs10774624	A	G	A	G	-0.0418	-0.0151925	0.5505	0.548	12	111833788	0.00356117	632802	1.93999e-05	smoking initiation || id:ieu-b-4877
rs10938398	A	G	A	G	0.0376	-0.00298079	0.4148	0.424	4	45186139	0.00359627	632802	0.407	smoking initiation || id:ieu-b-4877
rs11066188	A	G	A	G	0.0373	0.0118663	0.4012	0.396	12	112610714	0.00364471	632802	0.00113	smoking initiation || id:ieu-b-4877
rs116626164	A	T	A	T	0.1072	-0.0247837	0.0215	0.0167	1	50975227	0.0122999	632802	0.0438995	smoking initiation || id:ieu-b-4877
rs11745324	A	G	A	G	-0.0355	0.00049193	0.2219	0.221	5	137012171	0.00426558	632802	0.908	smoking initiation || id:ieu-b-4877
rs117540300	A	C	A	C	0.0998	-0.017762	0.0304	0.0221	7	143813353	0.0122569	632802	0.148	smoking initiation || id:ieu-b-4877
rs12325072	T	C	T	C	-0.0409	-0.000837552	0.7835	0.86	16	73006574	0.00551069	632802	0.879	smoking initiation || id:ieu-b-4877
rs1539952	A	G	A	G	-0.0337	-0.00549233	0.7716	0.757	18	57766512	0.00411667	632802	0.183	smoking initiation || id:ieu-b-4877
rs1712355	T	G	T	G	0.0281	-0.00410762	0.5361	0.494	14	35347512	0.00356176	632802	0.249	smoking initiation || id:ieu-b-4877
rs17513625	A	G	A	G	0.0953	0.00729123	0.0447	0.0256	4	111848270	0.011387	632802	0.522001	smoking initiation || id:ieu-b-4877
rs1757223	A	G	A	G	-0.033	-0.0023129	0.6722	0.74	10	18514999	0.00424403	632802	0.586001	smoking initiation || id:ieu-b-4877
rs17617337	T	C	T	C	-0.0406	0.00260626	0.2152	0.202	10	121426884	0.00428466	632802	0.543	smoking initiation || id:ieu-b-4877
rs1788826	A	G	A	G	-0.0319	0.00834551	0.657	0.658	18	21154024	0.00373222	632802	0.0253998	smoking initiation || id:ieu-b-4877
rs1823290	A	T	A	T	-0.0313	0.0064212	0.6207	0.664	4	111586978	0.00387213	632802	0.0969996	smoking initiation || id:ieu-b-4877
rs1861867	A	G	A	G	-0.0341	-0.00416757	0.3692	0.378	16	53848561	0.0036274	632802	0.251	smoking initiation || id:ieu-b-4877
rs1906592	T	G	T	G	-0.0829	-0.0109576	0.7767	0.863	4	111709004	0.00575127	632802	0.0566005	smoking initiation || id:ieu-b-4877
rs1997997	A	G	A	G	0.0362	0.00452443	0.5052	0.511	1	61886046	0.00373168	632802	0.225	smoking initiation || id:ieu-b-4877
rs216193	A	G	A	G	0.0321	-0.00620634	0.3763	0.388	17	2203453	0.00365712	632802	0.0896004	smoking initiation || id:ieu-b-4877
rs2282979	T	C	T	C	0.0321	-0.00855106	0.7447	0.717	7	92264993	0.0040044	632802	0.0327997	smoking initiation || id:ieu-b-4877
rs2306527	T	C	T	C	-0.0353	0.00471877	0.5354	0.564	17	76799860	0.00357729	632802	0.187	smoking initiation || id:ieu-b-4877
rs28579893	A	G	A	G	-0.0337	0.00110746	0.3047	0.317	1	16347534	0.00398584	632802	0.781	smoking initiation || id:ieu-b-4877
rs34728432	A	G	A	G	-0.0305	-0.00274884	0.5211	0.565	18	31255918	0.00376166	632802	0.465	smoking initiation || id:ieu-b-4877
rs35005436	T	C	T	C	-0.049	0.00302816	0.8574	0.845	7	74134911	0.00491232	632802	0.538	smoking initiation || id:ieu-b-4877
rs35432	T	C	T	C	-0.0306	0.00282778	0.3693	0.392	12	115555530	0.00364155	632802	0.438	smoking initiation || id:ieu-b-4877
rs361894	T	C	T	C	-0.1375	0.00756204	0.1987	0.176	22	22876938	0.00538773	632802	0.16	smoking initiation || id:ieu-b-4877
rs362079	A	G	A	G	-0.1686	-0.000134704	0.1028	0.08	22	22876255	0.00692843	632802	0.984	smoking initiation || id:ieu-b-4877
rs3734214	C	G	C	G	-0.0317	0.00108369	0.6969	0.664	6	22571414	0.00375026	632802	0.772999	smoking initiation || id:ieu-b-4877
rs4713999	A	G	A	G	-0.0539	-0.00516067	0.3342	0.352	6	36633069	0.00376381	632802	0.171	smoking initiation || id:ieu-b-4877
rs4746140	C	G	C	G	-0.0467	0.00200393	0.2468	0.178	10	75417249	0.00497882	632802	0.687	smoking initiation || id:ieu-b-4877
rs4832298	T	C	T	C	-0.035	-0.00146243	0.7007	0.692	2	86764004	0.00384053	632802	0.704001	smoking initiation || id:ieu-b-4877
rs541744150	A	AG	G	C	0.3973	0.00890718	0.0366	0.465	5	85578193	0.00355719	632802	0.0123001	smoking initiation || id:ieu-b-4877
rs55730499	T	C	T	C	0.0932	0.00232882	0.064	0.0658	6	161005610	0.00680837	632802	0.732	smoking initiation || id:ieu-b-4877
rs56094641	A	G	A	G	-0.0527	-0.00695678	0.611	0.599	16	53806453	0.00362155	632802	0.0547003	smoking initiation || id:ieu-b-4877
rs600038	T	C	T	C	-0.0503	-0.00137821	0.7808	0.791	9	136151806	0.00439579	632802	0.753999	smoking initiation || id:ieu-b-4877
rs6944634	C	G	C	G	-0.0399	-0.00858964	0.7797	0.785	7	75061769	0.0043274	632802	0.0472999	smoking initiation || id:ieu-b-4877
rs73139123	T	C	T	C	0.0388	-0.0345036	0.8362	0.17	2	630224	0.00474392	632802	3.59998e-13	smoking initiation || id:ieu-b-4877
rs7605601	T	G	T	G	0.0311	-0.00133899	0.4954	0.507	2	37147975	0.0035659	632802	0.706999	smoking initiation || id:ieu-b-4877
rs7680240	A	C	A	C	0.0348	-0.0054846	0.5631	0.583	4	111764972	0.00360081	632802	0.127	smoking initiation || id:ieu-b-4877
rs7859727	T	C	T	C	0.0431	-0.00485268	0.5056	0.509	9	22102165	0.00355815	632802	0.173	smoking initiation || id:ieu-b-4877
rs7936836	A	C	A	C	-0.0312	-0.00431767	0.4129	0.398	11	43633645	0.00378685	632802	0.254	smoking initiation || id:ieu-b-4877
rs80061532	C	G	C	G	-0.0992	0.0153546	0.9694	0.9793	1	51797794	0.0124134	632802	0.216	smoking initiation || id:ieu-b-4877
rs9361413	A	G	A	G	-0.0308	-0.000857026	0.6718	0.674	6	79345249	0.0037987	632802	0.822	smoking initiation || id:ieu-b-4877
rs981150	A	G	A	G	-0.0347	0.00232433	0.6259	0.658	4	111628628	0.00386851	632802	0.548001	smoking initiation || id:ieu-b-4877

## Sheet: Supplementary Data 6
trait1	trait2	rg	se	p_value
CHF	MRI_LVEF	-0.293693	0.0445923	4.51296e-11
CHF	MRI_LVESV	0.357211	0.0438452	3.72776e-16
CHF	MRI_LVESVi	0.213658	0.0463585	4.04959e-06
CHF	MRI_LVEDV	0.33252	0.0455802	2.98026e-13
CHF	MRI_LVEDVi	0.0966147	0.0495654	0.051267
MRI_LVEF	MRI_LVESV	-0.849944	0.0854891	2.72928e-23
MRI_LVEF	MRI_LVESVi	-0.852998	0.0878271	2.67392e-22
MRI_LVEF	MRI_LVEDV	-0.558419	0.0728399	1.76897e-14
MRI_LVEF	MRI_LVEDVi	-0.531572	0.0749613	1.32867e-12
MRI_LVESV	MRI_LVESVi	0.92598	0.0857943	3.71388e-27
MRI_LVESV	MRI_LVEDV	0.900027	0.079179	6.10566e-30
MRI_LVESV	MRI_LVEDVi	0.765265	0.0753981	3.32544e-24
MRI_LVESVi	MRI_LVEDV	0.781755	0.0749964	1.92873e-25
MRI_LVESVi	MRI_LVEDVi	0.882671	0.0775255	4.9353e-30
MRI_LVEDV	MRI_LVEDVi	0.80817	0.0787667	1.06372e-24

## Sheet: Supplementary Data 7
SNP	CHR	BP	MAF	A1	A2	effect	std_err	pvalue	method	consequence	nearest_gene
rs113819537	12	26348429	0.259443	C	G	-0.096286	0.0176272	4.6986e-08	commonfactor	5_prime_UTR_variant	SSPN
rs57668191	20	32289763	0.242545	A	G	0.0149091	0.00271664	4.06367e-08	MTAG	downstream_gene_variant	E2F1
rs71415423	14	89883137	0.277336	A	T	-0.0142394	0.00259243	3.95875e-08	MTAG	intron_variant	FOXN3
rs148802390	10	121291981	0.028827	C	G	0.0459582	0.00836102	3.86914e-08	MTAG	intron_variant	RGS10
rs10871753	18	55956865	0.480119	G	T	0.0124503	0.00226134	3.6773e-08	MTAG	intron_variant	NEDD4L
rs113151268	1	16131324	0.237575	G	A	-0.00536561	0.000972575	3.45011e-08	NGWAMA	downstream_gene_variant	FBLIM1
rs142556838	2	179747068	0.102386	C	T	0.148652	0.0269276	3.38185e-08	commonfactor	intron_variant	CCDC141
rs2220127	2	179711376	0.083499	T	C	0.156691	0.0283606	3.29557e-08	commonfactor	intron_variant	TTN
rs13092177	3	134455794	0.142147	G	T	0.118663	0.0214447	3.14039e-08	commonfactor	intron_variant	EPHB1
rs4852257	2	71678520	0.444334	T	G	0.0128059	0.00231385	3.12243e-08	MTAG	upstream_gene_variant	DYSF
rs11199073	10	121455929	0.0715706	C	T	0.0247346	0.00446386	3.0062e-08	MTAG	intergenic_variant	INPP5F
rs34234056	3	14418444	0.473161	A	G	0.0849526	0.0153089	2.86906e-08	commonfactor	intergenic_variant	SLC6A6
rs114300540	1	6248182	0.131213	C	T	-0.00684138	0.00123153	2.77327e-08	NGWAMA	intron_variant	CHD5
rs9274626	6	32636040	0.217694	T	C	0.0915048	0.0164671	2.7471e-08	commonfactor	upstream_gene_variant	HLA-DQB1
rs7617480	3	49210732	0.21173	A	C	0.0161893	0.00290311	2.4534e-08	MTAG	intron_variant	KLHDC8B
rs242562	17	44026739	0.383698	G	A	-0.0882426	0.0157112	1.94819e-08	commonfactor	intron_variant	MAPT
rs35432	12	115555530	0.395626	C	T	0.01405	0.0024904	1.68407e-08	MTAG	intergenic_variant	RP11-116D17.1
rs76774446	17	45046368	0.16004	C	A	-0.0204022	0.00360913	1.57727e-08	MTAG	intron_variant,NMD_transcript_variant	RPRML
rs11153730	6	118667522	0.485089	T	C	-0.00460558	0.000807751	1.18595e-08	NGWAMA	intergenic_variant	PLN
rs2276773	3	158287455	0.481113	A	G	-0.0132764	0.00231965	1.04394e-08	MTAG	upstream_gene_variant	MLF1
rs8069650	17	1369569	0.0934394	C	G	0.14319	0.0249745	9.8404e-09	commonfactor	intron_variant	CRK
rs196321	10	121427109	0.252485	C	T	0.0990686	0.0172659	9.59075e-09	commonfactor	intron_variant	BAG3
rs9938566	16	2153933	0.16501	G	A	0.117986	0.0205144	8.85266e-09	commonfactor	intron_variant	PKD1
rs1962104	8	141635329	0.4334	T	C	-0.088802	0.0154208	8.48213e-09	commonfactor	intron_variant	AGO2
rs13346603	19	41945837	0.406561	T	A	-0.0135558	0.00234264	7.18427e-09	MTAG	upstream_gene_variant	ATP5SL
rs11660748	18	55919898	0.106362	A	G	0.0218827	0.00377072	6.50198e-09	MTAG	intron_variant	NEDD4L
rs4746140	10	75417249	0.159046	G	C	0.0187015	0.00321654	6.09318e-09	MTAG	upstream_gene_variant	SYNPO2L
rs846111	1	6279370	0.260437	G	C	-0.0154968	0.00265947	5.64182e-09	MTAG	missense_variant	RPL22
rs56281979	3	14274293	0.240557	C	T	-0.00584621	0.00100219	5.43054e-09	NGWAMA	intergenic_variant	XPC
rs7564756	2	179763630	0.379722	A	T	-0.0912541	0.0155859	4.77206e-09	commonfactor	intron_variant	CCDC141
rs3184504	12	111884608	0.464215	T	C	-0.0890611	0.0151162	3.82084e-09	commonfactor	missense_variant	ATXN2
rs4328478	17	64307982	0.470179	C	T	0.0137439	0.00232479	3.38175e-09	MTAG	intron_variant	PRKCA
rs34373805	7	128486363	0.151093	C	T	0.00646232	0.00109243	3.30755e-09	NGWAMA	synonymous_variant	FLNC
rs666720	1	46020795	0.462227	T	C	-0.0137727	0.00232311	3.0561e-09	MTAG	intron_variant	AKR1A1
rs11124554	2	37149498	0.480119	T	C	0.0143967	0.00242568	2.93627e-09	MTAG	intron_variant	STRN
rs11242465	5	138762305	0.302187	T	G	-0.0154656	0.00260357	2.84746e-09	MTAG	intron_variant	DNAJC18
rs57573379	7	128465646	0.111332	A	G	0.00768281	0.00128151	2.03312e-09	NGWAMA	upstream_gene_variant	FLNC
rs1850507	4	16028866	0.183897	T	G	0.0168515	0.00280668	1.92452e-09	MTAG	intron_variant	PROM1
rs4842937	15	84814202	0.282306	T	C	0.016428	0.00270087	1.1833e-09	MTAG	intergenic_variant	UBE2Q2L
rs12598405	16	990791	0.373757	A	G	0.01489	0.00240613	6.07884e-10	MTAG	intron_variant	LMF1
rs12452367	17	53374610	0.277336	T	C	0.00569506	0.000919181	5.79884e-10	NGWAMA	intron_variant	HLF
rs6915002	6	54028069	0.40159	T	C	0.0148055	0.00238811	5.65821e-10	MTAG	intron_variant	MLIP
rs10421891	19	46315809	0.367793	A	G	-0.00540926	0.00086803	4.61541e-10	NGWAMA	intron_variant	RSPH6A
rs12724121	1	236852282	0.373757	A	T	-0.0152802	0.00244919	4.4077e-10	MTAG	intron_variant	ACTN2
rs3820888	2	201180023	0.377734	T	C	-0.015714	0.00245833	1.63548e-10	MTAG	intron_variant	SPATS2L
rs35630683	15	85349231	0.261431	T	C	-0.00627753	0.000979701	1.4783e-10	NGWAMA	3_prime_UTR_variant	ALPK3
rs34866937	8	125859850	0.337972	G	A	0.00594219	0.000922788	1.1996e-10	NGWAMA	intron_variant,non_coding_transcript_variant	MTSS1
rs5760061	22	24178279	0.188867	G	A	-0.00699856	0.00107574	7.72724e-11	NGWAMA	intron_variant	DERL3
rs17817964	16	53828066	0.411531	C	T	-0.0175949	0.0026786	5.07528e-11	MTAG	intron_variant	FTO
rs600038	9	136151806	0.214712	T	C	-0.0202305	0.00303476	2.62425e-11	MTAG	upstream_gene_variant	SURF6
rs762624	6	36645588	0.237575	A	C	0.018461	0.00276435	2.41818e-11	MTAG	upstream_gene_variant	CDKN1A
rs117510670	17	1273882	0.0795229	G	A	0.027316	0.00408286	2.22555e-11	MTAG	intron_variant	YWHAE
rs10497529	2	179839888	0.028827	G	A	0.0150829	0.00225051	2.05605e-11	NGWAMA	missense_variant	CCDC141
rs1873164	2	179753549	0.212724	G	A	-0.00711478	0.00105198	1.34928e-11	NGWAMA	intron_variant	CCDC141
rs11594596	10	121371328	0.471173	T	C	-0.00596406	0.000871714	7.8224e-12	NGWAMA	intergenic_variant	TIAL1
rs11710541	3	14291679	0.303181	T	C	0.00698725	0.000946685	1.57397e-13	NGWAMA	intergenic_variant	XPC
rs945425	1	16348412	0.323062	T	C	-0.00793997	0.00102418	9.00825e-15	NGWAMA	upstream_gene_variant	CLCNKA
rs2562845	2	179514433	0.207753	T	C	0.00926809	0.00116825	2.13419e-15	NGWAMA	intron_variant	TTN
rs1906592	4	111709004	0.15507	T	G	-0.0297413	0.00374141	1.87709e-15	MTAG	intergenic_variant	PITX2
rs72840788	10	121415685	0.218688	G	A	0.0109895	0.00127269	5.87632e-18	NGWAMA	intron_variant	BAG3
rs4713999	6	36633069	0.331014	A	G	-0.0246493	0.00274228	2.50358e-19	MTAG	intergenic_variant	CDKN1A

## Sheet: Supplementary Data 8
model	method	SNP	CHR	BP	A1	A2	MAF	effect	std_err	pvalue	consequence	nearest_gene
HF + indexed MRI	MTAG	rs7086437	10	121418795	G	A	0.277336	0.0379424	0.00331669	2.64404e-30	intron_variant	BAG3
HF + indexed MRI	MTAG	rs7086437	10	121418795	G	A	0.277336	0.0379424	0.00331669	2.64404e-30	intron_variant	BAG3
HF + indexed MRI	MTAG	rs7086437	10	121418795	G	A	0.277336	0.0379424	0.00331669	2.64404e-30	intron_variant	BAG3
HF + indexed MRI	MTAG	rs7900065	10	121429072	A	G	0.054672	0.0378899	0.00332374	4.19196e-30	intron_variant	BAG3
HF + indexed MRI	MTAG	rs7900065	10	121429072	A	G	0.054672	0.0378899	0.00332374	4.19196e-30	intron_variant	BAG3
HF + indexed MRI	MTAG	rs7900065	10	121429072	A	G	0.054672	0.0378899	0.00332374	4.19196e-30	intron_variant	BAG3
HF + indexed MRI	MTAG	rs196321	10	121427109	C	T	0.252485	0.0377394	0.00331929	5.91876e-30	intron_variant	BAG3
HF + indexed MRI	MTAG	rs196321	10	121427109	C	T	0.252485	0.0377394	0.00331929	5.91876e-30	intron_variant	BAG3
HF + indexed MRI	MTAG	rs196321	10	121427109	C	T	0.252485	0.0377394	0.00331929	5.91876e-30	intron_variant	BAG3
HF + indexed MRI	MTAG	rs196321	10	121427109	C	T	0.252485	0.0377394	0.00331929	5.91876e-30	intron_variant	BAG3
HF + indexed MRI	MTAG	rs196321	10	121427109	C	T	0.252485	0.0377394	0.00331929	5.91876e-30	intron_variant	BAG3
HF + indexed MRI	MTAG	rs196321	10	121427109	C	T	0.252485	0.0377394	0.00331929	5.91876e-30	intron_variant	BAG3
HF + indexed MRI	MTAG	rs196321	10	121427109	C	T	0.252485	0.0377394	0.00331929	5.91876e-30	intron_variant	BAG3
HF + indexed MRI	MTAG	rs78006872	10	121426201	T	C	0.0536779	0.0376309	0.00331526	7.34728e-30	intron_variant	BAG3
HF + indexed MRI	MTAG	rs78006872	10	121426201	T	C	0.0536779	0.0376309	0.00331526	7.34728e-30	intron_variant	BAG3
HF + indexed MRI	MTAG	rs78006872	10	121426201	T	C	0.0536779	0.0376309	0.00331526	7.34728e-30	intron_variant	BAG3
HF + indexed MRI	MTAG	rs72842212	10	121438212	C	T	0.135189	0.0377255	0.00332414	7.5057e-30	downstream_gene_variant	BAG3
HF + indexed MRI	MTAG	rs72842212	10	121438212	C	T	0.135189	0.0377255	0.00332414	7.5057e-30	downstream_gene_variant	BAG3
HF + indexed MRI	MTAG	rs72842212	10	121438212	C	T	0.135189	0.0377255	0.00332414	7.5057e-30	downstream_gene_variant	BAG3
HF + indexed MRI	MTAG	rs72842212	10	121438212	C	T	0.135189	0.0377255	0.00332414	7.5057e-30	downstream_gene_variant	BAG3
HF + indexed MRI	MTAG	rs72842212	10	121438212	C	T	0.135189	0.0377255	0.00332414	7.5057e-30	downstream_gene_variant	BAG3
HF + indexed MRI	MTAG	rs72842212	10	121438212	C	T	0.135189	0.0377255	0.00332414	7.5057e-30	downstream_gene_variant	BAG3
HF + indexed MRI	MTAG	rs72842212	10	121438212	C	T	0.135189	0.0377255	0.00332414	7.5057e-30	downstream_gene_variant	BAG3
HF + indexed MRI	MTAG	rs72842212	10	121438212	C	T	0.135189	0.0377255	0.00332414	7.5057e-30	downstream_gene_variant	BAG3
HF + indexed MRI	MTAG	rs72842212	10	121438212	C	T	0.135189	0.0377255	0.00332414	7.5057e-30	downstream_gene_variant	BAG3
HF + indexed MRI	MTAG	rs3176336	6	36648816	A	T	0.39165	0.0388483	0.00344225	1.54346e-29	intron_variant	CDKN1A
HF + indexed MRI	MTAG	rs3176336	6	36648816	A	T	0.39165	0.0388483	0.00344225	1.54346e-29	intron_variant	CDKN1A
HF + indexed MRI	MTAG	rs3176336	6	36648816	A	T	0.39165	0.0388483	0.00344225	1.54346e-29	intron_variant	CDKN1A
HF + indexed MRI	MTAG	rs3176336	6	36648816	A	T	0.39165	0.0388483	0.00344225	1.54346e-29	intron_variant	CDKN1A
HF + indexed MRI	MTAG	rs72842207	10	121433675	C	T	0.217694	0.0375026	0.00332331	1.56165e-29	intron_variant	BAG3
HF + indexed MRI	MTAG	rs72842207	10	121433675	C	T	0.217694	0.0375026	0.00332331	1.56165e-29	intron_variant	BAG3
HF + indexed MRI	MTAG	rs72842207	10	121433675	C	T	0.217694	0.0375026	0.00332331	1.56165e-29	intron_variant	BAG3
HF + indexed MRI	MTAG	rs72842207	10	121433675	C	T	0.217694	0.0375026	0.00332331	1.56165e-29	intron_variant	BAG3
HF + indexed MRI	MTAG	rs72842207	10	121433675	C	T	0.217694	0.0375026	0.00332331	1.56165e-29	intron_variant	BAG3
HF + indexed MRI	MTAG	rs72842207	10	121433675	C	T	0.217694	0.0375026	0.00332331	1.56165e-29	intron_variant	BAG3
HF + indexed MRI	MTAG	rs72842207	10	121433675	C	T	0.217694	0.0375026	0.00332331	1.56165e-29	intron_variant	BAG3
HF + indexed MRI	MTAG	rs72842207	10	121433675	C	T	0.217694	0.0375026	0.00332331	1.56165e-29	intron_variant	BAG3
HF + indexed MRI	MTAG	rs72842207	10	121433675	C	T	0.217694	0.0375026	0.00332331	1.56165e-29	intron_variant	BAG3
HF + indexed MRI	MTAG	rs3176337	6	36648920	A	C	0.451292	0.039156	0.00349125	3.42435e-29	intron_variant	CDKN1A
HF + indexed MRI	MTAG	rs3176337	6	36648920	A	C	0.451292	0.039156	0.00349125	3.42435e-29	intron_variant	CDKN1A
HF + indexed MRI	MTAG	rs3176337	6	36648920	A	C	0.451292	0.039156	0.00349125	3.42435e-29	intron_variant	CDKN1A
HF + indexed MRI	MTAG	rs3176348	6	36651284	T	C	0.0894632	0.038862	0.00348339	6.66578e-29	intron_variant	CDKN1A
HF + indexed MRI	MTAG	rs3176348	6	36651284	T	C	0.0894632	0.038862	0.00348339	6.66578e-29	intron_variant	CDKN1A
HF + indexed MRI	MTAG	rs3176348	6	36651284	T	C	0.0894632	0.038862	0.00348339	6.66578e-29	intron_variant	CDKN1A
HF + unindexed MRI	MTAG	rs72840788	10	121415685	G	A	0.218688	0.0334965	0.00303935	3.02872e-28	intron_variant	BAG3
HF + unindexed MRI	MTAG	rs72840788	10	121415685	G	A	0.218688	0.0334965	0.00303935	3.02872e-28	intron_variant	BAG3
HF + unindexed MRI	MTAG	rs72840788	10	121415685	G	A	0.218688	0.0334965	0.00303935	3.02872e-28	intron_variant	BAG3
HF + unindexed MRI	MTAG	rs72840788	10	121415685	G	A	0.218688	0.0334965	0.00303935	3.02872e-28	intron_variant	BAG3
HF + unindexed MRI	MTAG	rs72840788	10	121415685	G	A	0.218688	0.0334965	0.00303935	3.02872e-28	intron_variant	BAG3
HF + unindexed MRI	MTAG	rs72840788	10	121415685	G	A	0.218688	0.0334965	0.00303935	3.02872e-28	intron_variant	BAG3
HF + unindexed MRI	MTAG	rs17617337	10	121426884	C	T	0.217694	0.0334628	0.00304596	4.46411e-28	intron_variant	BAG3
HF + unindexed MRI	MTAG	rs17617337	10	121426884	C	T	0.217694	0.0334628	0.00304596	4.46411e-28	intron_variant	BAG3
HF + unindexed MRI	MTAG	rs17617337	10	121426884	C	T	0.217694	0.0334628	0.00304596	4.46411e-28	intron_variant	BAG3
HF + unindexed MRI	MTAG	rs17617337	10	121426884	C	T	0.217694	0.0334628	0.00304596	4.46411e-28	intron_variant	BAG3
HF + unindexed MRI	MTAG	rs17617337	10	121426884	C	T	0.217694	0.0334628	0.00304596	4.46411e-28	intron_variant	BAG3
HF + unindexed MRI	MTAG	rs17617337	10	121426884	C	T	0.217694	0.0334628	0.00304596	4.46411e-28	intron_variant	BAG3
HF + unindexed MRI + indexed MRI	MTAG	rs72840788	10	121415685	G	A	0.218688	0.0377411	0.00343674	4.68382e-28	intron_variant	BAG3
HF + unindexed MRI + indexed MRI	MTAG	rs72840788	10	121415685	G	A	0.218688	0.0377411	0.00343674	4.68382e-28	intron_variant	BAG3
HF + unindexed MRI + indexed MRI	MTAG	rs72840788	10	121415685	G	A	0.218688	0.0377411	0.00343674	4.68382e-28	intron_variant	BAG3
HF + unindexed MRI + indexed MRI	MTAG	rs72840788	10	121415685	G	A	0.218688	0.0377411	0.00343674	4.68382e-28	intron_variant	BAG3
HF + unindexed MRI + indexed MRI	MTAG	rs72840788	10	121415685	G	A	0.218688	0.0377411	0.00343674	4.68382e-28	intron_variant	BAG3
HF + unindexed MRI + indexed MRI	MTAG	rs72840788	10	121415685	G	A	0.218688	0.0377411	0.00343674	4.68382e-28	intron_variant	BAG3
HF + unindexed MRI	MTAG	rs117550412	10	121424962	A	T	0.218688	0.0333356	0.0030406	5.72328e-28	intron_variant	BAG3
HF + unindexed MRI	MTAG	rs117550412	10	121424962	A	T	0.218688	0.0333356	0.0030406	5.72328e-28	intron_variant	BAG3
HF + unindexed MRI	MTAG	rs117550412	10	121424962	A	T	0.218688	0.0333356	0.0030406	5.72328e-28	intron_variant	BAG3
HF + unindexed MRI	MTAG	rs117550412	10	121424962	A	T	0.218688	0.0333356	0.0030406	5.72328e-28	intron_variant	BAG3
HF + unindexed MRI	MTAG	rs117550412	10	121424962	A	T	0.218688	0.0333356	0.0030406	5.72328e-28	intron_variant	BAG3
HF + unindexed MRI	MTAG	rs117550412	10	121424962	A	T	0.218688	0.0333356	0.0030406	5.72328e-28	intron_variant	BAG3
HF + unindexed MRI	MTAG	rs61869036	10	121422836	G	C	0.218688	0.033248	0.00303595	6.54049e-28	intron_variant	BAG3
HF + unindexed MRI	MTAG	rs61869036	10	121422836	G	C	0.218688	0.033248	0.00303595	6.54049e-28	intron_variant	BAG3
HF + unindexed MRI	MTAG	rs61869036	10	121422836	G	C	0.218688	0.033248	0.00303595	6.54049e-28	intron_variant	BAG3
HF + unindexed MRI	MTAG	rs61869036	10	121422836	G	C	0.218688	0.033248	0.00303595	6.54049e-28	intron_variant	BAG3
HF + unindexed MRI	MTAG	rs61869036	10	121422836	G	C	0.218688	0.033248	0.00303595	6.54049e-28	intron_variant	BAG3
HF + unindexed MRI	MTAG	rs61869036	10	121422836	G	C	0.218688	0.033248	0.00303595	6.54049e-28	intron_variant	BAG3
HF + unindexed MRI	MTAG	rs61869036	10	121422836	G	C	0.218688	0.033248	0.00303595	6.54049e-28	intron_variant	BAG3
HF + unindexed MRI	MTAG	rs61869036	10	121422836	G	C	0.218688	0.033248	0.00303595	6.54049e-28	intron_variant	BAG3
HF + unindexed MRI	MTAG	rs61869036	10	121422836	G	C	0.218688	0.033248	0.00303595	6.54049e-28	intron_variant	BAG3
HF + unindexed MRI	MTAG	rs72842207	10	121433675	C	T	0.217694	0.0333008	0.00304544	7.86988e-28	intron_variant	BAG3
HF + unindexed MRI	MTAG	rs72842207	10	121433675	C	T	0.217694	0.0333008	0.00304544	7.86988e-28	intron_variant	BAG3
HF + unindexed MRI	MTAG	rs72842207	10	121433675	C	T	0.217694	0.0333008	0.00304544	7.86988e-28	intron_variant	BAG3
HF + unindexed MRI	MTAG	rs72842207	10	121433675	C	T	0.217694	0.0333008	0.00304544	7.86988e-28	intron_variant	BAG3
HF + unindexed MRI	MTAG	rs72842207	10	121433675	C	T	0.217694	0.0333008	0.00304544	7.86988e-28	intron_variant	BAG3
HF + unindexed MRI	MTAG	rs72842207	10	121433675	C	T	0.217694	0.0333008	0.00304544	7.86988e-28	intron_variant	BAG3
HF + unindexed MRI	MTAG	rs72842207	10	121433675	C	T	0.217694	0.0333008	0.00304544	7.86988e-28	intron_variant	BAG3
HF + unindexed MRI	MTAG	rs72842207	10	121433675	C	T	0.217694	0.0333008	0.00304544	7.86988e-28	intron_variant	BAG3
HF + unindexed MRI	MTAG	rs72842207	10	121433675	C	T	0.217694	0.0333008	0.00304544	7.86988e-28	intron_variant	BAG3
HF + unindexed MRI + indexed MRI	MTAG	rs17617337	10	121426884	C	T	0.217694	0.0376686	0.00344506	7.9173e-28	intron_variant	BAG3
HF + unindexed MRI + indexed MRI	MTAG	rs17617337	10	121426884	C	T	0.217694	0.0376686	0.00344506	7.9173e-28	intron_variant	BAG3
HF + unindexed MRI + indexed MRI	MTAG	rs17617337	10	121426884	C	T	0.217694	0.0376686	0.00344506	7.9173e-28	intron_variant	BAG3
HF + unindexed MRI + indexed MRI	MTAG	rs17617337	10	121426884	C	T	0.217694	0.0376686	0.00344506	7.9173e-28	intron_variant	BAG3
HF + unindexed MRI + indexed MRI	MTAG	rs17617337	10	121426884	C	T	0.217694	0.0376686	0.00344506	7.9173e-28	intron_variant	BAG3
HF + unindexed MRI + indexed MRI	MTAG	rs17617337	10	121426884	C	T	0.217694	0.0376686	0.00344506	7.9173e-28	intron_variant	BAG3
HF + unindexed MRI + indexed MRI	MTAG	rs117550412	10	121424962	A	T	0.218688	0.0375386	0.00343985	1.00079e-27	intron_variant	BAG3
HF + unindexed MRI + indexed MRI	MTAG	rs117550412	10	121424962	A	T	0.218688	0.0375386	0.00343985	1.00079e-27	intron_variant	BAG3
HF + unindexed MRI + indexed MRI	MTAG	rs117550412	10	121424962	A	T	0.218688	0.0375386	0.00343985	1.00079e-27	intron_variant	BAG3
HF + unindexed MRI + indexed MRI	MTAG	rs117550412	10	121424962	A	T	0.218688	0.0375386	0.00343985	1.00079e-27	intron_variant	BAG3
HF + unindexed MRI + indexed MRI	MTAG	rs117550412	10	121424962	A	T	0.218688	0.0375386	0.00343985	1.00079e-27	intron_variant	BAG3
HF + unindexed MRI + indexed MRI	MTAG	rs117550412	10	121424962	A	T	0.218688	0.0375386	0.00343985	1.00079e-27	intron_variant	BAG3
HF + unindexed MRI + indexed MRI	MTAG	rs61869036	10	121422836	G	C	0.218688	0.0374487	0.00343508	1.12934e-27	intron_variant	BAG3
HF + unindexed MRI + indexed MRI	MTAG	rs61869036	10	121422836	G	C	0.218688	0.0374487	0.00343508	1.12934e-27	intron_variant	BAG3
HF + unindexed MRI + indexed MRI	MTAG	rs61869036	10	121422836	G	C	0.218688	0.0374487	0.00343508	1.12934e-27	intron_variant	BAG3
HF + unindexed MRI + indexed MRI	MTAG	rs61869036	10	121422836	G	C	0.218688	0.0374487	0.00343508	1.12934e-27	intron_variant	BAG3
HF + unindexed MRI + indexed MRI	MTAG	rs61869036	10	121422836	G	C	0.218688	0.0374487	0.00343508	1.12934e-27	intron_variant	BAG3
HF + unindexed MRI + indexed MRI	MTAG	rs61869036	10	121422836	G	C	0.218688	0.0374487	0.00343508	1.12934e-27	intron_variant	BAG3
HF + unindexed MRI + indexed MRI	MTAG	rs61869036	10	121422836	G	C	0.218688	0.0374487	0.00343508	1.12934e-27	intron_variant	BAG3
HF + unindexed MRI + indexed MRI	MTAG	rs61869036	10	121422836	G	C	0.218688	0.0374487	0.00343508	1.12934e-27	intron_variant	BAG3
HF + unindexed MRI + indexed MRI	MTAG	rs61869036	10	121422836	G	C	0.218688	0.0374487	0.00343508	1.12934e-27	intron_variant	BAG3
HF + unindexed MRI + indexed MRI	MTAG	rs72842207	10	121433675	C	T	0.217694	0.0374958	0.0034461	1.42561e-27	intron_variant	BAG3
HF + unindexed MRI + indexed MRI	MTAG	rs72842207	10	121433675	C	T	0.217694	0.0374958	0.0034461	1.42561e-27	intron_variant	BAG3
HF + unindexed MRI + indexed MRI	MTAG	rs72842207	10	121433675	C	T	0.217694	0.0374958	0.0034461	1.42561e-27	intron_variant	BAG3
HF + unindexed MRI + indexed MRI	MTAG	rs72842207	10	121433675	C	T	0.217694	0.0374958	0.0034461	1.42561e-27	intron_variant	BAG3
HF + unindexed MRI + indexed MRI	MTAG	rs72842207	10	121433675	C	T	0.217694	0.0374958	0.0034461	1.42561e-27	intron_variant	BAG3
HF + unindexed MRI + indexed MRI	MTAG	rs72842207	10	121433675	C	T	0.217694	0.0374958	0.0034461	1.42561e-27	intron_variant	BAG3
HF + unindexed MRI + indexed MRI	MTAG	rs72842207	10	121433675	C	T	0.217694	0.0374958	0.0034461	1.42561e-27	intron_variant	BAG3
HF + unindexed MRI + indexed MRI	MTAG	rs72842207	10	121433675	C	T	0.217694	0.0374958	0.0034461	1.42561e-27	intron_variant	BAG3
HF + unindexed MRI + indexed MRI	MTAG	rs72842207	10	121433675	C	T	0.217694	0.0374958	0.0034461	1.42561e-27	intron_variant	BAG3
HF + unindexed MRI	MTAG	rs2234962	10	121429633	T	C	0.218688	0.0330943	0.00304361	1.54379e-27	missense_variant	BAG3
HF + unindexed MRI	MTAG	rs2234962	10	121429633	T	C	0.218688	0.0330943	0.00304361	1.54379e-27	missense_variant	BAG3
HF + unindexed MRI	MTAG	rs2234962	10	121429633	T	C	0.218688	0.0330943	0.00304361	1.54379e-27	missense_variant	BAG3
HF + unindexed MRI	MTAG	rs2234962	10	121429633	T	C	0.218688	0.0330943	0.00304361	1.54379e-27	missense_variant	BAG3
HF + unindexed MRI	MTAG	rs2234962	10	121429633	T	C	0.218688	0.0330943	0.00304361	1.54379e-27	missense_variant	BAG3
HF + unindexed MRI	MTAG	rs2234962	10	121429633	T	C	0.218688	0.0330943	0.00304361	1.54379e-27	missense_variant	BAG3
HF + unindexed MRI + indexed MRI	MTAG	rs2234962	10	121429633	T	C	0.218688	0.0372624	0.00344587	2.96605e-27	missense_variant	BAG3
HF + unindexed MRI + indexed MRI	MTAG	rs2234962	10	121429633	T	C	0.218688	0.0372624	0.00344587	2.96605e-27	missense_variant	BAG3
HF + unindexed MRI + indexed MRI	MTAG	rs2234962	10	121429633	T	C	0.218688	0.0372624	0.00344587	2.96605e-27	missense_variant	BAG3
HF + unindexed MRI + indexed MRI	MTAG	rs2234962	10	121429633	T	C	0.218688	0.0372624	0.00344587	2.96605e-27	missense_variant	BAG3
HF + unindexed MRI + indexed MRI	MTAG	rs2234962	10	121429633	T	C	0.218688	0.0372624	0.00344587	2.96605e-27	missense_variant	BAG3
HF + unindexed MRI + indexed MRI	MTAG	rs2234962	10	121429633	T	C	0.218688	0.0372624	0.00344587	2.96605e-27	missense_variant	BAG3
HF + indexed MRI	MTAG	rs1321308	6	36638691	A	C	0.49006	-0.0308233	0.00286511	5.42642e-27	upstream_gene_variant	CDKN1A
HF + indexed MRI	MTAG	rs1321308	6	36638691	A	C	0.49006	-0.0308233	0.00286511	5.42642e-27	upstream_gene_variant	CDKN1A
HF + indexed MRI	MTAG	rs1321308	6	36638691	A	C	0.49006	-0.0308233	0.00286511	5.42642e-27	upstream_gene_variant	CDKN1A
HF + indexed MRI	MTAG	rs1321308	6	36638691	A	C	0.49006	-0.0308233	0.00286511	5.42642e-27	upstream_gene_variant	CDKN1A
HF + indexed MRI	MTAG	rs1321308	6	36638691	A	C	0.49006	-0.0308233	0.00286511	5.42642e-27	upstream_gene_variant	CDKN1A
HF + indexed MRI	MTAG	rs10947620	6	36640188	G	A	0.154076	-0.0307434	0.00286435	7.11478e-27	upstream_gene_variant	CDKN1A
HF + indexed MRI	MTAG	rs10947620	6	36640188	G	A	0.154076	-0.0307434	0.00286435	7.11478e-27	upstream_gene_variant	CDKN1A
HF + indexed MRI	MTAG	rs10947620	6	36640188	G	A	0.154076	-0.0307434	0.00286435	7.11478e-27	upstream_gene_variant	CDKN1A
HF + indexed MRI	MTAG	rs3176345	6	36650565	G	C	0.0666004	0.030922	0.00290641	1.95677e-26	intron_variant	CDKN1A
HF + indexed MRI	MTAG	rs3176345	6	36650565	G	C	0.0666004	0.030922	0.00290641	1.95677e-26	intron_variant	CDKN1A
HF + indexed MRI	MTAG	rs3176345	6	36650565	G	C	0.0666004	0.030922	0.00290641	1.95677e-26	intron_variant	CDKN1A
HF + indexed MRI	MTAG	rs1906593	4	111711922	C	T	0.156064	-0.0405004	0.00382776	3.66117e-26	upstream_gene_variant	PITX2
HF + indexed MRI	MTAG	rs1906593	4	111711922	C	T	0.156064	-0.0405004	0.00382776	3.66117e-26	upstream_gene_variant	PITX2
HF + indexed MRI	MTAG	rs1906593	4	111711922	C	T	0.156064	-0.0405004	0.00382776	3.66117e-26	upstream_gene_variant	PITX2
HF + indexed MRI	MTAG	rs9349005	6	36640368	A	C	0.147117	0.0343669	0.0032485	3.71766e-26	upstream_gene_variant	CDKN1A
HF + indexed MRI	MTAG	rs9349005	6	36640368	A	C	0.147117	0.0343669	0.0032485	3.71766e-26	upstream_gene_variant	CDKN1A
HF + indexed MRI	MTAG	rs9349005	6	36640368	A	C	0.147117	0.0343669	0.0032485	3.71766e-26	upstream_gene_variant	CDKN1A
HF + indexed MRI	MTAG	rs6457934	6	36637325	T	C	0.147117	-0.0301392	0.00285648	5.01553e-26	upstream_gene_variant	CDKN1A
HF + indexed MRI	MTAG	rs6457934	6	36637325	T	C	0.147117	-0.0301392	0.00285648	5.01553e-26	upstream_gene_variant	CDKN1A
HF + indexed MRI	MTAG	rs79544499	6	36631984	G	A	0.0129225	0.0342225	0.00324525	5.3335e-26	intergenic_variant	CDKN1A
HF + indexed MRI	MTAG	rs79544499	6	36631984	G	A	0.0129225	0.0342225	0.00324525	5.3335e-26	intergenic_variant	CDKN1A
HF + indexed MRI	MTAG	rs79544499	6	36631984	G	A	0.0129225	0.0342225	0.00324525	5.3335e-26	intergenic_variant	CDKN1A
HF + indexed MRI	MTAG	rs2200733	4	111710169	C	T	0.15507	-0.0402366	0.00382703	7.46357e-26	intergenic_variant	PITX2
HF + indexed MRI	MTAG	rs2200733	4	111710169	C	T	0.15507	-0.0402366	0.00382703	7.46357e-26	intergenic_variant	PITX2
HF + indexed MRI	MTAG	rs2200733	4	111710169	C	T	0.15507	-0.0402366	0.00382703	7.46357e-26	intergenic_variant	PITX2
HF + indexed MRI	MTAG	rs9442190	1	16351137	C	G	0.436382	-0.0304874	0.00290246	8.2809e-26	intron_variant	CLCNKA
HF + indexed MRI	MTAG	rs9442190	1	16351137	C	G	0.436382	-0.0304874	0.00290246	8.2809e-26	intron_variant	CLCNKA
HF + indexed MRI	MTAG	rs9442190	1	16351137	C	G	0.436382	-0.0304874	0.00290246	8.2809e-26	intron_variant	CLCNKA
HF + indexed MRI	MTAG	rs9442190	1	16351137	C	G	0.436382	-0.0304874	0.00290246	8.2809e-26	intron_variant	CLCNKA
HF + indexed MRI	MTAG	rs9442190	1	16351137	C	G	0.436382	-0.0304874	0.00290246	8.2809e-26	intron_variant	CLCNKA
HF + indexed MRI	MTAG	rs9442190	1	16351137	C	G	0.436382	-0.0304874	0.00290246	8.2809e-26	intron_variant	CLCNKA
HF + indexed MRI	MTAG	rs9442190	1	16351137	C	G	0.436382	-0.0304874	0.00290246	8.2809e-26	intron_variant	CLCNKA
HF + indexed MRI	MTAG	rs9442190	1	16351137	C	G	0.436382	-0.0304874	0.00290246	8.2809e-26	intron_variant	CLCNKA
HF + indexed MRI	MTAG	rs9442190	1	16351137	C	G	0.436382	-0.0304874	0.00290246	8.2809e-26	intron_variant	CLCNKA
HF + indexed MRI	MTAG	rs13143308	4	111714419	T	G	0.251491	-0.040193	0.00382731	8.49021e-26	upstream_gene_variant	PITX2
HF + indexed MRI	MTAG	rs13143308	4	111714419	T	G	0.251491	-0.040193	0.00382731	8.49021e-26	upstream_gene_variant	PITX2
HF + indexed MRI	MTAG	rs13143308	4	111714419	T	G	0.251491	-0.040193	0.00382731	8.49021e-26	upstream_gene_variant	PITX2
HF + indexed MRI	MTAG	rs4713996	6	36629714	C	T	0.345924	0.0340392	0.00324197	8.68008e-26	intergenic_variant	CDKN1A
HF + indexed MRI	MTAG	rs4713996	6	36629714	C	T	0.345924	0.0340392	0.00324197	8.68008e-26	intergenic_variant	CDKN1A
HF + indexed MRI	MTAG	rs4713996	6	36629714	C	T	0.345924	0.0340392	0.00324197	8.68008e-26	intergenic_variant	CDKN1A
HF + indexed MRI	MTAG	rs4713996	6	36629714	C	T	0.345924	0.0340392	0.00324197	8.68008e-26	intergenic_variant	CDKN1A
HF + indexed MRI	MTAG	rs4713996	6	36629714	C	T	0.345924	0.0340392	0.00324197	8.68008e-26	intergenic_variant	CDKN1A
HF + indexed MRI	MTAG	rs79751787	1	16355638	T	A	0.0745527	-0.0304263	0.00289935	9.18897e-26	missense_variant	CLCNKA
HF + indexed MRI	MTAG	rs79751787	1	16355638	T	A	0.0745527	-0.0304263	0.00289935	9.18897e-26	missense_variant	CLCNKA
HF + indexed MRI	MTAG	rs79751787	1	16355638	T	A	0.0745527	-0.0304263	0.00289935	9.18897e-26	missense_variant	CLCNKA
HF + indexed MRI	MTAG	rs111470804	1	16349550	G	T	0.0248509	-0.0304896	0.00290706	9.79582e-26	intron_variant	CLCNKA
HF + indexed MRI	MTAG	rs111470804	1	16349550	G	T	0.0248509	-0.0304896	0.00290706	9.79582e-26	intron_variant	CLCNKA
HF + indexed MRI	MTAG	rs111470804	1	16349550	G	T	0.0248509	-0.0304896	0.00290706	9.79582e-26	intron_variant	CLCNKA
HF + indexed MRI	MTAG	rs6907921	6	36632530	A	G	0.0129225	-0.0299325	0.00285404	9.83314e-26	intergenic_variant	CDKN1A
HF + indexed MRI	MTAG	rs6907921	6	36632530	A	G	0.0129225	-0.0299325	0.00285404	9.83314e-26	intergenic_variant	CDKN1A
HF + indexed MRI	MTAG	rs112974793	1	16352573	C	T	0.0248509	-0.0304062	0.00290127	1.06404e-25	intron_variant	CLCNKA
HF + indexed MRI	MTAG	rs112974793	1	16352573	C	T	0.0248509	-0.0304062	0.00290127	1.06404e-25	intron_variant	CLCNKA
HF + indexed MRI	MTAG	rs112974793	1	16352573	C	T	0.0248509	-0.0304062	0.00290127	1.06404e-25	intron_variant	CLCNKA
HF + indexed MRI	MTAG	rs12644625	4	111716513	C	T	0.15507	-0.0400762	0.00382646	1.14392e-25	intron_variant,non_coding_transcript_variant	PITX2
HF + indexed MRI	MTAG	rs12644625	4	111716513	C	T	0.15507	-0.0400762	0.00382646	1.14392e-25	intron_variant,non_coding_transcript_variant	PITX2
HF + indexed MRI	MTAG	rs12644625	4	111716513	C	T	0.15507	-0.0400762	0.00382646	1.14392e-25	intron_variant,non_coding_transcript_variant	PITX2
HF + indexed MRI	MTAG	rs12751420	1	16361343	G	A	0.0805169	-0.0304069	0.00290348	1.15485e-25	downstream_gene_variant	CLCNKB
HF + indexed MRI	MTAG	rs12751420	1	16361343	G	A	0.0805169	-0.0304069	0.00290348	1.15485e-25	downstream_gene_variant	CLCNKB
HF + indexed MRI	MTAG	rs12751420	1	16361343	G	A	0.0805169	-0.0304069	0.00290348	1.15485e-25	downstream_gene_variant	CLCNKB
HF + indexed MRI	MTAG	rs2129977	4	111712432	A	G	0.243539	-0.0400488	0.00382624	1.22626e-25	upstream_gene_variant	PITX2
HF + indexed MRI	MTAG	rs2129977	4	111712432	A	G	0.243539	-0.0400488	0.00382624	1.22626e-25	upstream_gene_variant	PITX2
HF + indexed MRI	MTAG	rs2129977	4	111712432	A	G	0.243539	-0.0400488	0.00382624	1.22626e-25	upstream_gene_variant	PITX2
HF + indexed MRI	MTAG	rs4711457	6	36633160	T	C	0.343936	-0.0298706	0.00285415	1.2415e-25	intergenic_variant	CDKN1A
HF + indexed MRI	MTAG	rs4711457	6	36633160	T	C	0.343936	-0.0298706	0.00285415	1.2415e-25	intergenic_variant	CDKN1A
HF + indexed MRI	MTAG	rs4711457	6	36633160	T	C	0.343936	-0.0298706	0.00285415	1.2415e-25	intergenic_variant	CDKN1A
HF + indexed MRI	MTAG	rs4711457	6	36633160	T	C	0.343936	-0.0298706	0.00285415	1.2415e-25	intergenic_variant	CDKN1A
HF + indexed MRI	MTAG	rs61771056	1	16349336	C	T	0.112326	-0.0304018	0.00290496	1.24448e-25	intron_variant	CLCNKA
HF + indexed MRI	MTAG	rs61771056	1	16349336	C	T	0.112326	-0.0304018	0.00290496	1.24448e-25	intron_variant	CLCNKA
HF + indexed MRI	MTAG	rs61771056	1	16349336	C	T	0.112326	-0.0304018	0.00290496	1.24448e-25	intron_variant	CLCNKA
HF + indexed MRI	MTAG	rs9442216	1	16353400	T	C	0.32505	-0.0303489	0.0029	1.24919e-25	intron_variant	CLCNKA
HF + indexed MRI	MTAG	rs9442216	1	16353400	T	C	0.32505	-0.0303489	0.0029	1.24919e-25	intron_variant	CLCNKA
HF + indexed MRI	MTAG	rs9442216	1	16353400	T	C	0.32505	-0.0303489	0.0029	1.24919e-25	intron_variant	CLCNKA
HF + indexed MRI	MTAG	rs9442216	1	16353400	T	C	0.32505	-0.0303489	0.0029	1.24919e-25	intron_variant	CLCNKA
HF + indexed MRI	MTAG	rs9442216	1	16353400	T	C	0.32505	-0.0303489	0.0029	1.24919e-25	intron_variant	CLCNKA
HF + indexed MRI	MTAG	rs9442216	1	16353400	T	C	0.32505	-0.0303489	0.0029	1.24919e-25	intron_variant	CLCNKA
HF + indexed MRI	MTAG	rs9442216	1	16353400	T	C	0.32505	-0.0303489	0.0029	1.24919e-25	intron_variant	CLCNKA
HF + indexed MRI	MTAG	rs9442216	1	16353400	T	C	0.32505	-0.0303489	0.0029	1.24919e-25	intron_variant	CLCNKA
HF + indexed MRI	MTAG	rs9442216	1	16353400	T	C	0.32505	-0.0303489	0.0029	1.24919e-25	intron_variant	CLCNKA
HF + indexed MRI	MTAG	rs72900157	4	111710793	C	G	0.15507	-0.0400518	0.00382728	1.25328e-25	upstream_gene_variant	PITX2
HF + indexed MRI	MTAG	rs72900157	4	111710793	C	G	0.15507	-0.0400518	0.00382728	1.25328e-25	upstream_gene_variant	PITX2
HF + indexed MRI	MTAG	rs72900157	4	111710793	C	G	0.15507	-0.0400518	0.00382728	1.25328e-25	upstream_gene_variant	PITX2
HF + indexed MRI	MTAG	rs4400058	4	111716673	G	A	0.0964215	-0.0400193	0.0038264	1.33636e-25	intron_variant,non_coding_transcript_variant	PITX2
HF + indexed MRI	MTAG	rs4611994	4	111711041	T	C	0.15507	-0.0400246	0.00382707	1.34264e-25	upstream_gene_variant	PITX2
HF + indexed MRI	MTAG	rs4611994	4	111711041	T	C	0.15507	-0.0400246	0.00382707	1.34264e-25	upstream_gene_variant	PITX2
HF + indexed MRI	MTAG	rs4611994	4	111711041	T	C	0.15507	-0.0400246	0.00382707	1.34264e-25	upstream_gene_variant	PITX2
HF + indexed MRI	MTAG	rs6907801	6	36625216	A	G	0.119284	0.0334005	0.0031944	1.37643e-25	intergenic_variant	CDKN1A
HF + indexed MRI	MTAG	rs6907801	6	36625216	A	G	0.119284	0.0334005	0.0031944	1.37643e-25	intergenic_variant	CDKN1A
HF + indexed MRI	MTAG	rs6907801	6	36625216	A	G	0.119284	0.0334005	0.0031944	1.37643e-25	intergenic_variant	CDKN1A
HF + indexed MRI	MTAG	rs13126975	4	111717525	T	A	0.0904573	-0.040013	0.00382748	1.40244e-25	intron_variant,non_coding_transcript_variant	PITX2
HF + indexed MRI	MTAG	rs113792076	4	111712429	C	G	0.0188867	-0.0399953	0.00382622	1.42053e-25	upstream_gene_variant	PITX2
HF + indexed MRI	MTAG	rs112701437	1	16360444	C	T	0.456262	-0.0303342	0.00290266	1.45811e-25	3_prime_UTR_variant	CLCNKB
HF + indexed MRI	MTAG	rs112701437	1	16360444	C	T	0.456262	-0.0303342	0.00290266	1.45811e-25	3_prime_UTR_variant	CLCNKB
HF + indexed MRI	MTAG	rs112701437	1	16360444	C	T	0.456262	-0.0303342	0.00290266	1.45811e-25	3_prime_UTR_variant	CLCNKB
HF + indexed MRI	MTAG	rs112701437	1	16360444	C	T	0.456262	-0.0303342	0.00290266	1.45811e-25	3_prime_UTR_variant	CLCNKB
HF + indexed MRI	MTAG	rs112701437	1	16360444	C	T	0.456262	-0.0303342	0.00290266	1.45811e-25	3_prime_UTR_variant	CLCNKB
HF + indexed MRI	MTAG	rs112701437	1	16360444	C	T	0.456262	-0.0303342	0.00290266	1.45811e-25	3_prime_UTR_variant	CLCNKB
HF + indexed MRI	MTAG	rs112701437	1	16360444	C	T	0.456262	-0.0303342	0.00290266	1.45811e-25	3_prime_UTR_variant	CLCNKB
HF + indexed MRI	MTAG	rs112701437	1	16360444	C	T	0.456262	-0.0303342	0.00290266	1.45811e-25	3_prime_UTR_variant	CLCNKB
HF + indexed MRI	MTAG	rs112701437	1	16360444	C	T	0.456262	-0.0303342	0.00290266	1.45811e-25	3_prime_UTR_variant	CLCNKB
HF + indexed MRI	MTAG	rs1763599	1	16342602	C	T	0.405567	-0.0302813	0.00289858	1.51293e-25	intron_variant	HSPB7
HF + indexed MRI	MTAG	rs1763599	1	16342602	C	T	0.405567	-0.0302813	0.00289858	1.51293e-25	intron_variant	HSPB7
HF + indexed MRI	MTAG	rs1763599	1	16342602	C	T	0.405567	-0.0302813	0.00289858	1.51293e-25	intron_variant	HSPB7
HF + indexed MRI	MTAG	rs1763599	1	16342602	C	T	0.405567	-0.0302813	0.00289858	1.51293e-25	intron_variant	HSPB7
HF + indexed MRI	MTAG	rs1763599	1	16342602	C	T	0.405567	-0.0302813	0.00289858	1.51293e-25	intron_variant	HSPB7
HF + indexed MRI	MTAG	rs1763599	1	16342602	C	T	0.405567	-0.0302813	0.00289858	1.51293e-25	intron_variant	HSPB7
HF + indexed MRI	MTAG	rs1763599	1	16342602	C	T	0.405567	-0.0302813	0.00289858	1.51293e-25	intron_variant	HSPB7
HF + indexed MRI	MTAG	rs1763599	1	16342602	C	T	0.405567	-0.0302813	0.00289858	1.51293e-25	intron_variant	HSPB7
HF + indexed MRI	MTAG	rs1763599	1	16342602	C	T	0.405567	-0.0302813	0.00289858	1.51293e-25	intron_variant	HSPB7
HF + indexed MRI	MTAG	rs6930671	6	36625272	T	C	0.432406	0.033364	0.00319389	1.52542e-25	intergenic_variant	CDKN1A
HF + indexed MRI	MTAG	rs6930671	6	36625272	T	C	0.432406	0.033364	0.00319389	1.52542e-25	intergenic_variant	CDKN1A
HF + indexed MRI	MTAG	rs6930671	6	36625272	T	C	0.432406	0.033364	0.00319389	1.52542e-25	intergenic_variant	CDKN1A
HF + indexed MRI	MTAG	rs62337211	4	111707130	C	A	0.0437376	-0.0411918	0.00394404	1.55995e-25	intergenic_variant	PITX2
HF + indexed MRI	MTAG	rs61869036	10	121422836	G	C	0.218688	0.0305558	0.00292593	1.5762e-25	intron_variant	BAG3
HF + indexed MRI	MTAG	rs61869036	10	121422836	G	C	0.218688	0.0305558	0.00292593	1.5762e-25	intron_variant	BAG3
HF + indexed MRI	MTAG	rs61869036	10	121422836	G	C	0.218688	0.0305558	0.00292593	1.5762e-25	intron_variant	BAG3
HF + indexed MRI	MTAG	rs61869036	10	121422836	G	C	0.218688	0.0305558	0.00292593	1.5762e-25	intron_variant	BAG3
HF + indexed MRI	MTAG	rs61869036	10	121422836	G	C	0.218688	0.0305558	0.00292593	1.5762e-25	intron_variant	BAG3
HF + indexed MRI	MTAG	rs61869036	10	121422836	G	C	0.218688	0.0305558	0.00292593	1.5762e-25	intron_variant	BAG3
HF + indexed MRI	MTAG	rs61869036	10	121422836	G	C	0.218688	0.0305558	0.00292593	1.5762e-25	intron_variant	BAG3
HF + indexed MRI	MTAG	rs61869036	10	121422836	G	C	0.218688	0.0305558	0.00292593	1.5762e-25	intron_variant	BAG3
HF + indexed MRI	MTAG	rs61869036	10	121422836	G	C	0.218688	0.0305558	0.00292593	1.5762e-25	intron_variant	BAG3
HF + indexed MRI	MTAG	rs3754324	1	16346248	G	C	0.084493	-0.0302798	0.00290215	1.74173e-25	upstream_gene_variant	HSPB7
HF + indexed MRI	MTAG	rs3754324	1	16346248	G	C	0.084493	-0.0302798	0.00290215	1.74173e-25	upstream_gene_variant	HSPB7
HF + indexed MRI	MTAG	rs3754324	1	16346248	G	C	0.084493	-0.0302798	0.00290215	1.74173e-25	upstream_gene_variant	HSPB7
HF + indexed MRI	MTAG	rs3738633	1	16359827	A	G	0.479125	-0.0302438	0.00290019	1.84341e-25	intron_variant	CLCNKB
HF + indexed MRI	MTAG	rs3738633	1	16359827	A	G	0.479125	-0.0302438	0.00290019	1.84341e-25	intron_variant	CLCNKB
HF + indexed MRI	MTAG	rs3738633	1	16359827	A	G	0.479125	-0.0302438	0.00290019	1.84341e-25	intron_variant	CLCNKB
HF + indexed MRI	MTAG	rs3738633	1	16359827	A	G	0.479125	-0.0302438	0.00290019	1.84341e-25	intron_variant	CLCNKB
HF + indexed MRI	MTAG	rs3738633	1	16359827	A	G	0.479125	-0.0302438	0.00290019	1.84341e-25	intron_variant	CLCNKB
HF + indexed MRI	MTAG	rs3738633	1	16359827	A	G	0.479125	-0.0302438	0.00290019	1.84341e-25	intron_variant	CLCNKB
HF + indexed MRI	MTAG	rs3738633	1	16359827	A	G	0.479125	-0.0302438	0.00290019	1.84341e-25	intron_variant	CLCNKB
HF + indexed MRI	MTAG	rs3738633	1	16359827	A	G	0.479125	-0.0302438	0.00290019	1.84341e-25	intron_variant	CLCNKB
HF + indexed MRI	MTAG	rs3738633	1	16359827	A	G	0.479125	-0.0302438	0.00290019	1.84341e-25	intron_variant	CLCNKB
HF + indexed MRI	MTAG	rs12174270	6	36640669	G	A	0.154076	-0.0292971	0.0028101	1.894e-25	non_coding_transcript_exon_variant	CDKN1A
HF + indexed MRI	MTAG	rs12174270	6	36640669	G	A	0.154076	-0.0292971	0.0028101	1.894e-25	non_coding_transcript_exon_variant	CDKN1A
HF + indexed MRI	MTAG	rs1739841	1	16342727	A	G	0.405567	-0.030213	0.0028983	1.91867e-25	intron_variant	HSPB7
HF + indexed MRI	MTAG	rs1739841	1	16342727	A	G	0.405567	-0.030213	0.0028983	1.91867e-25	intron_variant	HSPB7
HF + indexed MRI	MTAG	rs1739841	1	16342727	A	G	0.405567	-0.030213	0.0028983	1.91867e-25	intron_variant	HSPB7
HF + indexed MRI	MTAG	rs1739841	1	16342727	A	G	0.405567	-0.030213	0.0028983	1.91867e-25	intron_variant	HSPB7
HF + indexed MRI	MTAG	rs1739841	1	16342727	A	G	0.405567	-0.030213	0.0028983	1.91867e-25	intron_variant	HSPB7
HF + indexed MRI	MTAG	rs1739841	1	16342727	A	G	0.405567	-0.030213	0.0028983	1.91867e-25	intron_variant	HSPB7
HF + indexed MRI	MTAG	rs1739841	1	16342727	A	G	0.405567	-0.030213	0.0028983	1.91867e-25	intron_variant	HSPB7
HF + indexed MRI	MTAG	rs1739841	1	16342727	A	G	0.405567	-0.030213	0.0028983	1.91867e-25	intron_variant	HSPB7
HF + indexed MRI	MTAG	rs1739841	1	16342727	A	G	0.405567	-0.030213	0.0028983	1.91867e-25	intron_variant	HSPB7
HF + indexed MRI	MTAG	rs6852357	4	111714335	C	T	0.0964215	-0.0398794	0.00382595	1.9388e-25	upstream_gene_variant	PITX2
HF + indexed MRI	MTAG	rs1048261	1	16340951	A	T	0.322068	-0.0301776	0.00289752	2.11848e-25	3_prime_UTR_variant	HSPB7
HF + indexed MRI	MTAG	rs1048261	1	16340951	A	T	0.322068	-0.0301776	0.00289752	2.11848e-25	3_prime_UTR_variant	HSPB7
HF + indexed MRI	MTAG	rs1048261	1	16340951	A	T	0.322068	-0.0301776	0.00289752	2.11848e-25	3_prime_UTR_variant	HSPB7
HF + indexed MRI	MTAG	rs1048261	1	16340951	A	T	0.322068	-0.0301776	0.00289752	2.11848e-25	3_prime_UTR_variant	HSPB7
HF + indexed MRI	MTAG	rs1048261	1	16340951	A	T	0.322068	-0.0301776	0.00289752	2.11848e-25	3_prime_UTR_variant	HSPB7
HF + indexed MRI	MTAG	rs1048261	1	16340951	A	T	0.322068	-0.0301776	0.00289752	2.11848e-25	3_prime_UTR_variant	HSPB7
HF + indexed MRI	MTAG	rs1048261	1	16340951	A	T	0.322068	-0.0301776	0.00289752	2.11848e-25	3_prime_UTR_variant	HSPB7
HF + indexed MRI	MTAG	rs1048261	1	16340951	A	T	0.322068	-0.0301776	0.00289752	2.11848e-25	3_prime_UTR_variant	HSPB7
HF + indexed MRI	MTAG	rs1048261	1	16340951	A	T	0.322068	-0.0301776	0.00289752	2.11848e-25	3_prime_UTR_variant	HSPB7
HF + indexed MRI	MTAG	rs75490661	10	121428597	G	A	0.0516899	0.0304582	0.00292524	2.1811e-25	intron_variant	BAG3
HF + indexed MRI	MTAG	rs75490661	10	121428597	G	A	0.0516899	0.0304582	0.00292524	2.1811e-25	intron_variant	BAG3
HF + indexed MRI	MTAG	rs75490661	10	121428597	G	A	0.0516899	0.0304582	0.00292524	2.1811e-25	intron_variant	BAG3
HF + indexed MRI	MTAG	rs1763600	1	16341228	C	T	0.0715706	-0.0301669	0.00289817	2.25675e-25	3_prime_UTR_variant	HSPB7
HF + indexed MRI	MTAG	rs1763600	1	16341228	C	T	0.0715706	-0.0301669	0.00289817	2.25675e-25	3_prime_UTR_variant	HSPB7
HF + indexed MRI	MTAG	rs1763600	1	16341228	C	T	0.0715706	-0.0301669	0.00289817	2.25675e-25	3_prime_UTR_variant	HSPB7
HF + indexed MRI	MTAG	rs11552856	1	16341342	C	A	0.0765408	-0.0301589	0.0028983	2.33449e-25	3_prime_UTR_variant	HSPB7
HF + indexed MRI	MTAG	rs11552856	1	16341342	C	A	0.0765408	-0.0301589	0.0028983	2.33449e-25	3_prime_UTR_variant	HSPB7
HF + indexed MRI	MTAG	rs11552856	1	16341342	C	A	0.0765408	-0.0301589	0.0028983	2.33449e-25	3_prime_UTR_variant	HSPB7
HF + indexed MRI	MTAG	rs61771057	1	16350692	G	C	0.084493	-0.0315859	0.00303828	2.58681e-25	intron_variant	CLCNKA
HF + indexed MRI	MTAG	rs61771057	1	16350692	G	C	0.084493	-0.0315859	0.00303828	2.58681e-25	intron_variant	CLCNKA
HF + indexed MRI	MTAG	rs61771057	1	16350692	G	C	0.084493	-0.0315859	0.00303828	2.58681e-25	intron_variant	CLCNKA
HF + indexed MRI	MTAG	rs4833456	4	111716307	T	C	0.096421	-0.0397385	0.00382588	2.84846e-25	intron_variant,non_coding_transcript_variant	PITX2
HF + indexed MRI	MTAG	rs75420281	6	36630464	G	A	0.0785288	0.0336922	0.00324442	2.91223e-25	intergenic_variant	CDKN1A
HF + indexed MRI	MTAG	rs75420281	6	36630464	G	A	0.0785288	0.0336922	0.00324442	2.91223e-25	intergenic_variant	CDKN1A
HF + indexed MRI	MTAG	rs75420281	6	36630464	G	A	0.0785288	0.0336922	0.00324442	2.91223e-25	intergenic_variant	CDKN1A
HF + indexed MRI	MTAG	rs6936598	6	36626096	T	C	0.432406	0.0336619	0.00324258	3.01943e-25	intergenic_variant	CDKN1A
HF + indexed MRI	MTAG	rs6936598	6	36626096	T	C	0.432406	0.0336619	0.00324258	3.01943e-25	intergenic_variant	CDKN1A
HF + indexed MRI	MTAG	rs6936598	6	36626096	T	C	0.432406	0.0336619	0.00324258	3.01943e-25	intergenic_variant	CDKN1A
HF + indexed MRI	MTAG	rs2129982	4	111704143	A	G	0.244533	-0.0403109	0.0038863	3.30546e-25	intergenic_variant	PITX2
HF + indexed MRI	MTAG	rs2129982	4	111704143	A	G	0.244533	-0.0403109	0.0038863	3.30546e-25	intergenic_variant	PITX2
HF + indexed MRI	MTAG	rs2129982	4	111704143	A	G	0.244533	-0.0403109	0.0038863	3.30546e-25	intergenic_variant	PITX2
HF + indexed MRI	MTAG	rs2220427	4	111714889	C	T	0.154076	-0.0396821	0.00382578	3.31555e-25	upstream_gene_variant	PITX2
HF + indexed MRI	MTAG	rs2220427	4	111714889	C	T	0.154076	-0.0396821	0.00382578	3.31555e-25	upstream_gene_variant	PITX2
HF + indexed MRI	MTAG	rs2220427	4	111714889	C	T	0.154076	-0.0396821	0.00382578	3.31555e-25	upstream_gene_variant	PITX2
HF + indexed MRI	MTAG	rs1048237	1	16341733	T	C	0.405567	-0.0300556	0.00289996	3.61049e-25	3_prime_UTR_variant	HSPB7
HF + indexed MRI	MTAG	rs1048237	1	16341733	T	C	0.405567	-0.0300556	0.00289996	3.61049e-25	3_prime_UTR_variant	HSPB7
HF + indexed MRI	MTAG	rs1048237	1	16341733	T	C	0.405567	-0.0300556	0.00289996	3.61049e-25	3_prime_UTR_variant	HSPB7
HF + indexed MRI	MTAG	rs1048237	1	16341733	T	C	0.405567	-0.0300556	0.00289996	3.61049e-25	3_prime_UTR_variant	HSPB7
HF + indexed MRI	MTAG	rs1048237	1	16341733	T	C	0.405567	-0.0300556	0.00289996	3.61049e-25	3_prime_UTR_variant	HSPB7
HF + indexed MRI	MTAG	rs1048237	1	16341733	T	C	0.405567	-0.0300556	0.00289996	3.61049e-25	3_prime_UTR_variant	HSPB7
HF + indexed MRI	MTAG	rs1048237	1	16341733	T	C	0.405567	-0.0300556	0.00289996	3.61049e-25	3_prime_UTR_variant	HSPB7
HF + indexed MRI	MTAG	rs1048237	1	16341733	T	C	0.405567	-0.0300556	0.00289996	3.61049e-25	3_prime_UTR_variant	HSPB7
HF + indexed MRI	MTAG	rs1048237	1	16341733	T	C	0.405567	-0.0300556	0.00289996	3.61049e-25	3_prime_UTR_variant	HSPB7
HF + indexed MRI	MTAG	rs1059234	6	36653597	C	T	0.0646123	0.0295913	0.00285638	3.78087e-25	3_prime_UTR_variant	CDKN1A
HF + indexed MRI	MTAG	rs1059234	6	36653597	C	T	0.0646123	0.0295913	0.00285638	3.78087e-25	3_prime_UTR_variant	CDKN1A
HF + indexed MRI	MTAG	rs1906599	4	111712686	T	C	0.244533	-0.0396125	0.0038259	4.02339e-25	upstream_gene_variant	PITX2
HF + indexed MRI	MTAG	rs1906599	4	111712686	T	C	0.244533	-0.0396125	0.0038259	4.02339e-25	upstream_gene_variant	PITX2
HF + indexed MRI	MTAG	rs1906599	4	111712686	T	C	0.244533	-0.0396125	0.0038259	4.02339e-25	upstream_gene_variant	PITX2
HF + indexed MRI	MTAG	rs4464789	6	36621178	T	C	0.2167	0.0335374	0.00324315	4.59725e-25	intergenic_variant	CDKN1A
HF + indexed MRI	MTAG	rs4464789	6	36621178	T	C	0.2167	0.0335374	0.00324315	4.59725e-25	intergenic_variant	CDKN1A
HF + indexed MRI	MTAG	rs4464789	6	36621178	T	C	0.2167	0.0335374	0.00324315	4.59725e-25	intergenic_variant	CDKN1A
HF + indexed MRI	MTAG	rs17042175	4	111710967	T	A	0.15507	-0.0395436	0.00382408	4.61289e-25	upstream_gene_variant	PITX2
HF + indexed MRI	MTAG	rs17042175	4	111710967	T	A	0.15507	-0.0395436	0.00382408	4.61289e-25	upstream_gene_variant	PITX2
HF + indexed MRI	MTAG	rs17042175	4	111710967	T	A	0.15507	-0.0395436	0.00382408	4.61289e-25	upstream_gene_variant	PITX2
HF + indexed MRI	MTAG	rs4711455	6	36632458	C	T	0.0139165	-0.0294532	0.00284928	4.78815e-25	intergenic_variant	CDKN1A
HF + indexed MRI	MTAG	rs4711455	6	36632458	C	T	0.0139165	-0.0294532	0.00284928	4.78815e-25	intergenic_variant	CDKN1A
HF + indexed MRI	MTAG	rs2200732	4	111710042	T	C	0.15507	-0.0407506	0.00394284	4.87707e-25	intergenic_variant	PITX2
HF + indexed MRI	MTAG	rs2200732	4	111710042	T	C	0.15507	-0.0407506	0.00394284	4.87707e-25	intergenic_variant	PITX2
HF + indexed MRI	MTAG	rs2200732	4	111710042	T	C	0.15507	-0.0407506	0.00394284	4.87707e-25	intergenic_variant	PITX2
HF + indexed MRI	MTAG	rs75185474	4	111709375	T	C	0.0168986	-0.0401392	0.00388603	5.20436e-25	intergenic_variant	PITX2
HF + indexed MRI	MTAG	rs12210094	6	36622313	C	T	0.2167	0.0350575	0.00339831	5.95636e-25	intergenic_variant	CDKN1A
HF + indexed MRI	MTAG	rs12210094	6	36622313	C	T	0.2167	0.0350575	0.00339831	5.95636e-25	intergenic_variant	CDKN1A
HF + indexed MRI	MTAG	rs12210094	6	36622313	C	T	0.2167	0.0350575	0.00339831	5.95636e-25	intergenic_variant	CDKN1A
HF + indexed MRI	MTAG	rs2171591	4	111719408	G	A	0.304175	0.0394119	0.00382616	6.99928e-25	downstream_gene_variant	PITX2
HF + indexed MRI	MTAG	rs4540107	4	111711102	C	A	0.15507	-0.0399457	0.00388556	8.62316e-25	upstream_gene_variant	PITX2
HF + indexed MRI	MTAG	rs4540107	4	111711102	C	A	0.15507	-0.0399457	0.00388556	8.62316e-25	upstream_gene_variant	PITX2
HF + indexed MRI	MTAG	rs4540107	4	111711102	C	A	0.15507	-0.0399457	0.00388556	8.62316e-25	upstream_gene_variant	PITX2
HF + indexed MRI	MTAG	rs6843082	4	111718067	G	A	0.253479	0.0392932	0.00382584	9.57392e-25	non_coding_transcript_exon_variant	PITX2
HF + indexed MRI	MTAG	rs6843082	4	111718067	G	A	0.253479	0.0392932	0.00382584	9.57392e-25	non_coding_transcript_exon_variant	PITX2
HF + indexed MRI	MTAG	rs6843082	4	111718067	G	A	0.253479	0.0392932	0.00382584	9.57392e-25	non_coding_transcript_exon_variant	PITX2
HF + indexed MRI	MTAG	rs7382195	6	36621000	G	A	0.0218688	0.0337133	0.00328844	1.15854e-24	intergenic_variant	CDKN1A
HF + indexed MRI	MTAG	rs7382195	6	36621000	G	A	0.0218688	0.0337133	0.00328844	1.15854e-24	intergenic_variant	CDKN1A
HF + indexed MRI	MTAG	rs7382195	6	36621000	G	A	0.0218688	0.0337133	0.00328844	1.15854e-24	intergenic_variant	CDKN1A
HF + indexed MRI	MTAG	rs10947622	6	36642402	C	T	0.154076	0.0336675	0.00328779	1.31025e-24	upstream_gene_variant	CDKN1A
HF + indexed MRI	MTAG	rs10947622	6	36642402	C	T	0.154076	0.0336675	0.00328779	1.31025e-24	upstream_gene_variant	CDKN1A
HF + indexed MRI	MTAG	rs10947622	6	36642402	C	T	0.154076	0.0336675	0.00328779	1.31025e-24	upstream_gene_variant	CDKN1A
HF + indexed MRI	MTAG	rs12203953	6	36624422	C	T	0.22167	0.033123	0.00323821	1.47331e-24	intergenic_variant	CDKN1A
HF + indexed MRI	MTAG	rs12203953	6	36624422	C	T	0.22167	0.033123	0.00323821	1.47331e-24	intergenic_variant	CDKN1A
HF + indexed MRI	MTAG	rs12203953	6	36624422	C	T	0.22167	0.033123	0.00323821	1.47331e-24	intergenic_variant	CDKN1A
HF + indexed MRI	MTAG	rs6457937	6	36654351	T	C	0.021869	0.0296828	0.00290201	1.47993e-24	3_prime_UTR_variant	CDKN1A
HF + indexed MRI	MTAG	rs6457937	6	36654351	T	C	0.021869	0.0296828	0.00290201	1.47993e-24	3_prime_UTR_variant	CDKN1A
HF + indexed MRI	MTAG	rs6457937	6	36654351	T	C	0.021869	0.0296828	0.00290201	1.47993e-24	3_prime_UTR_variant	CDKN1A
HF + unindexed MRI	commonfactor	rs72840788	10	121415685	G	A	0.218688	0.218714	0.0214172	1.75106e-24	intron_variant	BAG3
HF + unindexed MRI	commonfactor	rs72840788	10	121415685	G	A	0.218688	0.218714	0.0214172	1.75106e-24	intron_variant	BAG3
HF + unindexed MRI	commonfactor	rs72840788	10	121415685	G	A	0.218688	0.218714	0.0214172	1.75106e-24	intron_variant	BAG3
HF + unindexed MRI	commonfactor	rs72840788	10	121415685	G	A	0.218688	0.218714	0.0214172	1.75106e-24	intron_variant	BAG3
HF + unindexed MRI	commonfactor	rs72840788	10	121415685	G	A	0.218688	0.218714	0.0214172	1.75106e-24	intron_variant	BAG3
HF + unindexed MRI	commonfactor	rs72840788	10	121415685	G	A	0.218688	0.218714	0.0214172	1.75106e-24	intron_variant	BAG3
HF + indexed MRI	MTAG	rs3176343	6	36650267	G	A	0.0447316	0.0295835	0.00289908	1.89405e-24	intron_variant	CDKN1A
HF + indexed MRI	MTAG	rs3176343	6	36650267	G	A	0.0447316	0.0295835	0.00289908	1.89405e-24	intron_variant	CDKN1A
HF + indexed MRI	MTAG	rs9470366	6	36625562	G	A	0.202783	0.032994	0.00323427	1.95511e-24	intergenic_variant	CDKN1A
HF + indexed MRI	MTAG	rs9470366	6	36625562	G	A	0.202783	0.032994	0.00323427	1.95511e-24	intergenic_variant	CDKN1A
HF + indexed MRI	MTAG	rs9470366	6	36625562	G	A	0.202783	0.032994	0.00323427	1.95511e-24	intergenic_variant	CDKN1A
HF + indexed MRI	MTAG	rs9470366	6	36625562	G	A	0.202783	0.032994	0.00323427	1.95511e-24	intergenic_variant	CDKN1A
HF + indexed MRI	MTAG	rs9470366	6	36625562	G	A	0.202783	0.032994	0.00323427	1.95511e-24	intergenic_variant	CDKN1A
HF + indexed MRI	MTAG	rs9470366	6	36625562	G	A	0.202783	0.032994	0.00323427	1.95511e-24	intergenic_variant	CDKN1A
HF + indexed MRI	MTAG	rs9470366	6	36625562	G	A	0.202783	0.032994	0.00323427	1.95511e-24	intergenic_variant	CDKN1A
HF + indexed MRI	MTAG	rs59788391	4	111701433	A	G	0.154076	-0.0396088	0.00388483	2.07117e-24	intergenic_variant	PITX2
HF + indexed MRI	MTAG	rs59788391	4	111701433	A	G	0.154076	-0.0396088	0.00388483	2.07117e-24	intergenic_variant	PITX2
HF + indexed MRI	MTAG	rs59788391	4	111701433	A	G	0.154076	-0.0396088	0.00388483	2.07117e-24	intergenic_variant	PITX2
HF + unindexed MRI	MTAG	rs17099139	10	121419487	C	G	0.271372	0.0270896	0.00266132	2.46107e-24	intron_variant	BAG3
HF + unindexed MRI	MTAG	rs17099139	10	121419487	C	G	0.271372	0.0270896	0.00266132	2.46107e-24	intron_variant	BAG3
HF + unindexed MRI	MTAG	rs17099139	10	121419487	C	G	0.271372	0.0270896	0.00266132	2.46107e-24	intron_variant	BAG3
HF + unindexed MRI	MTAG	rs17099139	10	121419487	C	G	0.271372	0.0270896	0.00266132	2.46107e-24	intron_variant	BAG3
HF + unindexed MRI	MTAG	rs17099139	10	121419487	C	G	0.271372	0.0270896	0.00266132	2.46107e-24	intron_variant	BAG3
HF + unindexed MRI	MTAG	rs17099139	10	121419487	C	G	0.271372	0.0270896	0.00266132	2.46107e-24	intron_variant	BAG3
HF + unindexed MRI	commonfactor	rs61869036	10	121422836	G	C	0.218688	0.216919	0.0213507	2.99645e-24	intron_variant	BAG3
HF + unindexed MRI	commonfactor	rs61869036	10	121422836	G	C	0.218688	0.216919	0.0213507	2.99645e-24	intron_variant	BAG3
HF + unindexed MRI	commonfactor	rs61869036	10	121422836	G	C	0.218688	0.216919	0.0213507	2.99645e-24	intron_variant	BAG3
HF + unindexed MRI	commonfactor	rs61869036	10	121422836	G	C	0.218688	0.216919	0.0213507	2.99645e-24	intron_variant	BAG3
HF + unindexed MRI	commonfactor	rs61869036	10	121422836	G	C	0.218688	0.216919	0.0213507	2.99645e-24	intron_variant	BAG3
HF + unindexed MRI	commonfactor	rs61869036	10	121422836	G	C	0.218688	0.216919	0.0213507	2.99645e-24	intron_variant	BAG3
HF + unindexed MRI	commonfactor	rs61869036	10	121422836	G	C	0.218688	0.216919	0.0213507	2.99645e-24	intron_variant	BAG3
HF + unindexed MRI	commonfactor	rs61869036	10	121422836	G	C	0.218688	0.216919	0.0213507	2.99645e-24	intron_variant	BAG3
HF + unindexed MRI	commonfactor	rs61869036	10	121422836	G	C	0.218688	0.216919	0.0213507	2.99645e-24	intron_variant	BAG3
HF + unindexed MRI + indexed MRI	MTAG	rs17099139	10	121419487	C	G	0.271372	0.0307437	0.00302871	3.28782e-24	intron_variant	BAG3
HF + unindexed MRI + indexed MRI	MTAG	rs17099139	10	121419487	C	G	0.271372	0.0307437	0.00302871	3.28782e-24	intron_variant	BAG3
HF + unindexed MRI + indexed MRI	MTAG	rs17099139	10	121419487	C	G	0.271372	0.0307437	0.00302871	3.28782e-24	intron_variant	BAG3
HF + unindexed MRI + indexed MRI	MTAG	rs17099139	10	121419487	C	G	0.271372	0.0307437	0.00302871	3.28782e-24	intron_variant	BAG3
HF + unindexed MRI + indexed MRI	MTAG	rs17099139	10	121419487	C	G	0.271372	0.0307437	0.00302871	3.28782e-24	intron_variant	BAG3
HF + unindexed MRI + indexed MRI	MTAG	rs17099139	10	121419487	C	G	0.271372	0.0307437	0.00302871	3.28782e-24	intron_variant	BAG3
HF + unindexed MRI	commonfactor	rs117550412	10	121424962	A	T	0.218688	0.216723	0.0213518	3.31037e-24	intron_variant	BAG3
HF + unindexed MRI	commonfactor	rs117550412	10	121424962	A	T	0.218688	0.216723	0.0213518	3.31037e-24	intron_variant	BAG3
HF + unindexed MRI	commonfactor	rs117550412	10	121424962	A	T	0.218688	0.216723	0.0213518	3.31037e-24	intron_variant	BAG3
HF + unindexed MRI	commonfactor	rs117550412	10	121424962	A	T	0.218688	0.216723	0.0213518	3.31037e-24	intron_variant	BAG3
HF + unindexed MRI	commonfactor	rs117550412	10	121424962	A	T	0.218688	0.216723	0.0213518	3.31037e-24	intron_variant	BAG3
HF + unindexed MRI	commonfactor	rs117550412	10	121424962	A	T	0.218688	0.216723	0.0213518	3.31037e-24	intron_variant	BAG3
HF + unindexed MRI	commonfactor	rs17617337	10	121426884	C	T	0.217694	0.216738	0.0213583	3.39206e-24	intron_variant	BAG3
HF + unindexed MRI	commonfactor	rs17617337	10	121426884	C	T	0.217694	0.216738	0.0213583	3.39206e-24	intron_variant	BAG3
HF + unindexed MRI	commonfactor	rs17617337	10	121426884	C	T	0.217694	0.216738	0.0213583	3.39206e-24	intron_variant	BAG3
HF + unindexed MRI	commonfactor	rs17617337	10	121426884	C	T	0.217694	0.216738	0.0213583	3.39206e-24	intron_variant	BAG3
HF + unindexed MRI	commonfactor	rs17617337	10	121426884	C	T	0.217694	0.216738	0.0213583	3.39206e-24	intron_variant	BAG3
HF + unindexed MRI	commonfactor	rs17617337	10	121426884	C	T	0.217694	0.216738	0.0213583	3.39206e-24	intron_variant	BAG3
HF + unindexed MRI	MTAG	rs7095308	10	121426312	G	A	0.272366	0.0269933	0.00266036	3.43611e-24	intron_variant	BAG3
HF + unindexed MRI	MTAG	rs7095308	10	121426312	G	A	0.272366	0.0269933	0.00266036	3.43611e-24	intron_variant	BAG3
HF + unindexed MRI	MTAG	rs7095308	10	121426312	G	A	0.272366	0.0269933	0.00266036	3.43611e-24	intron_variant	BAG3
HF + unindexed MRI	MTAG	rs7095308	10	121426312	G	A	0.272366	0.0269933	0.00266036	3.43611e-24	intron_variant	BAG3
HF + unindexed MRI	MTAG	rs7095308	10	121426312	G	A	0.272366	0.0269933	0.00266036	3.43611e-24	intron_variant	BAG3
HF + unindexed MRI	MTAG	rs7095308	10	121426312	G	A	0.272366	0.0269933	0.00266036	3.43611e-24	intron_variant	BAG3
HF + indexed MRI	MTAG	rs9462210	6	36628953	G	A	0.21173	0.0334559	0.0033024	4.03454e-24	intergenic_variant	CDKN1A
HF + indexed MRI	MTAG	rs9462210	6	36628953	G	A	0.21173	0.0334559	0.0033024	4.03454e-24	intergenic_variant	CDKN1A
HF + indexed MRI	MTAG	rs9462210	6	36628953	G	A	0.21173	0.0334559	0.0033024	4.03454e-24	intergenic_variant	CDKN1A
HF + indexed MRI	MTAG	rs9462210	6	36628953	G	A	0.21173	0.0334559	0.0033024	4.03454e-24	intergenic_variant	CDKN1A
HF + indexed MRI	MTAG	rs9462210	6	36628953	G	A	0.21173	0.0334559	0.0033024	4.03454e-24	intergenic_variant	CDKN1A
HF + indexed MRI	MTAG	rs9462210	6	36628953	G	A	0.21173	0.0334559	0.0033024	4.03454e-24	intergenic_variant	CDKN1A
HF + indexed MRI	MTAG	rs9462210	6	36628953	G	A	0.21173	0.0334559	0.0033024	4.03454e-24	intergenic_variant	CDKN1A
HF + indexed MRI	MTAG	rs9462210	6	36628953	G	A	0.21173	0.0334559	0.0033024	4.03454e-24	intergenic_variant	CDKN1A
HF + unindexed MRI + indexed MRI	MTAG	rs7095308	10	121426312	G	A	0.272366	0.0306412	0.00302837	4.59484e-24	intron_variant	BAG3
HF + unindexed MRI + indexed MRI	MTAG	rs7095308	10	121426312	G	A	0.272366	0.0306412	0.00302837	4.59484e-24	intron_variant	BAG3
HF + unindexed MRI + indexed MRI	MTAG	rs7095308	10	121426312	G	A	0.272366	0.0306412	0.00302837	4.59484e-24	intron_variant	BAG3
HF + unindexed MRI + indexed MRI	MTAG	rs7095308	10	121426312	G	A	0.272366	0.0306412	0.00302837	4.59484e-24	intron_variant	BAG3
HF + unindexed MRI + indexed MRI	MTAG	rs7095308	10	121426312	G	A	0.272366	0.0306412	0.00302837	4.59484e-24	intron_variant	BAG3
HF + unindexed MRI + indexed MRI	MTAG	rs7095308	10	121426312	G	A	0.272366	0.0306412	0.00302837	4.59484e-24	intron_variant	BAG3
HF + indexed MRI	MTAG	rs13121924	4	111720819	A	G	0.40159	-0.0392272	0.00388386	5.52185e-24	downstream_gene_variant	PITX2
HF + unindexed MRI	commonfactor	rs72842207	10	121433675	C	T	0.217694	0.215258	0.0213151	5.58919e-24	intron_variant	BAG3
HF + unindexed MRI	commonfactor	rs72842207	10	121433675	C	T	0.217694	0.215258	0.0213151	5.58919e-24	intron_variant	BAG3
HF + unindexed MRI	commonfactor	rs72842207	10	121433675	C	T	0.217694	0.215258	0.0213151	5.58919e-24	intron_variant	BAG3
HF + unindexed MRI	commonfactor	rs72842207	10	121433675	C	T	0.217694	0.215258	0.0213151	5.58919e-24	intron_variant	BAG3
HF + unindexed MRI	commonfactor	rs72842207	10	121433675	C	T	0.217694	0.215258	0.0213151	5.58919e-24	intron_variant	BAG3
HF + unindexed MRI	commonfactor	rs72842207	10	121433675	C	T	0.217694	0.215258	0.0213151	5.58919e-24	intron_variant	BAG3
HF + unindexed MRI	commonfactor	rs72842207	10	121433675	C	T	0.217694	0.215258	0.0213151	5.58919e-24	intron_variant	BAG3
HF + unindexed MRI	commonfactor	rs72842207	10	121433675	C	T	0.217694	0.215258	0.0213151	5.58919e-24	intron_variant	BAG3
HF + unindexed MRI	commonfactor	rs72842207	10	121433675	C	T	0.217694	0.215258	0.0213151	5.58919e-24	intron_variant	BAG3
HF + indexed MRI	MTAG	rs9470363	6	36624713	G	A	0.432406	0.0325843	0.00323376	7.03419e-24	intergenic_variant	CDKN1A
HF + indexed MRI	MTAG	rs9470363	6	36624713	G	A	0.432406	0.0325843	0.00323376	7.03419e-24	intergenic_variant	CDKN1A
HF + indexed MRI	MTAG	rs9470363	6	36624713	G	A	0.432406	0.0325843	0.00323376	7.03419e-24	intergenic_variant	CDKN1A
HF + indexed MRI	MTAG	rs1739829	1	16327967	G	T	0.0715706	-0.0286881	0.00284766	7.17876e-24	upstream_gene_variant	C1orf64
HF + indexed MRI	MTAG	rs1739829	1	16327967	G	T	0.0715706	-0.0286881	0.00284766	7.17876e-24	upstream_gene_variant	C1orf64
HF + indexed MRI	MTAG	rs1739829	1	16327967	G	T	0.0715706	-0.0286881	0.00284766	7.17876e-24	upstream_gene_variant	C1orf64
HF + indexed MRI	MTAG	rs61783987	1	16337908	C	T	0.083499	-0.0286765	0.00284955	8.00797e-24	downstream_gene_variant	HSPB7
HF + indexed MRI	MTAG	rs61783987	1	16337908	C	T	0.083499	-0.0286765	0.00284955	8.00797e-24	downstream_gene_variant	HSPB7
HF + indexed MRI	MTAG	rs61783987	1	16337908	C	T	0.083499	-0.0286765	0.00284955	8.00797e-24	downstream_gene_variant	HSPB7
HF + indexed MRI	MTAG	rs1763602	1	16339952	C	T	0.0725646	-0.0254472	0.00252997	8.44386e-24	downstream_gene_variant	HSPB7
HF + indexed MRI	MTAG	rs1763602	1	16339952	C	T	0.0725646	-0.0254472	0.00252997	8.44386e-24	downstream_gene_variant	HSPB7
HF + indexed MRI	MTAG	rs1763602	1	16339952	C	T	0.0725646	-0.0254472	0.00252997	8.44386e-24	downstream_gene_variant	HSPB7
HF + indexed MRI	MTAG	rs1048302	1	16340879	T	G	0.322068	-0.0254339	0.00252915	8.61693e-24	3_prime_UTR_variant	HSPB7
HF + indexed MRI	MTAG	rs1048302	1	16340879	T	G	0.322068	-0.0254339	0.00252915	8.61693e-24	3_prime_UTR_variant	HSPB7
HF + indexed MRI	MTAG	rs1048302	1	16340879	T	G	0.322068	-0.0254339	0.00252915	8.61693e-24	3_prime_UTR_variant	HSPB7
HF + indexed MRI	MTAG	rs1048302	1	16340879	T	G	0.322068	-0.0254339	0.00252915	8.61693e-24	3_prime_UTR_variant	HSPB7
HF + indexed MRI	MTAG	rs1048302	1	16340879	T	G	0.322068	-0.0254339	0.00252915	8.61693e-24	3_prime_UTR_variant	HSPB7
HF + indexed MRI	MTAG	rs1048302	1	16340879	T	G	0.322068	-0.0254339	0.00252915	8.61693e-24	3_prime_UTR_variant	HSPB7
HF + indexed MRI	MTAG	rs1048302	1	16340879	T	G	0.322068	-0.0254339	0.00252915	8.61693e-24	3_prime_UTR_variant	HSPB7
HF + indexed MRI	MTAG	rs1048302	1	16340879	T	G	0.322068	-0.0254339	0.00252915	8.61693e-24	3_prime_UTR_variant	HSPB7
HF + indexed MRI	MTAG	rs1048302	1	16340879	T	G	0.322068	-0.0254339	0.00252915	8.61693e-24	3_prime_UTR_variant	HSPB7
HF + indexed MRI	MTAG	rs4661682	1	16322510	G	A	0.0695825	0.028697	0.00285615	9.42821e-24	downstream_gene_variant	C1orf64
HF + indexed MRI	MTAG	rs4661682	1	16322510	G	A	0.0695825	0.028697	0.00285615	9.42821e-24	downstream_gene_variant	C1orf64
HF + indexed MRI	MTAG	rs4661682	1	16322510	G	A	0.0695825	0.028697	0.00285615	9.42821e-24	downstream_gene_variant	C1orf64
HF + indexed MRI	MTAG	rs1739820	1	16323931	T	C	0.0994036	0.0286752	0.00285402	9.44144e-24	downstream_gene_variant	C1orf64
HF + indexed MRI	MTAG	rs1739820	1	16323931	T	C	0.0994036	0.0286752	0.00285402	9.44144e-24	downstream_gene_variant	C1orf64
HF + indexed MRI	MTAG	rs1739820	1	16323931	T	C	0.0994036	0.0286752	0.00285402	9.44144e-24	downstream_gene_variant	C1orf64
HF + unindexed MRI	commonfactor	rs2234962	10	121429633	T	C	0.218688	0.213412	0.0212458	9.67124e-24	missense_variant	BAG3
HF + unindexed MRI	commonfactor	rs2234962	10	121429633	T	C	0.218688	0.213412	0.0212458	9.67124e-24	missense_variant	BAG3
HF + unindexed MRI	commonfactor	rs2234962	10	121429633	T	C	0.218688	0.213412	0.0212458	9.67124e-24	missense_variant	BAG3
HF + unindexed MRI	commonfactor	rs2234962	10	121429633	T	C	0.218688	0.213412	0.0212458	9.67124e-24	missense_variant	BAG3
HF + unindexed MRI	commonfactor	rs2234962	10	121429633	T	C	0.218688	0.213412	0.0212458	9.67124e-24	missense_variant	BAG3
HF + unindexed MRI	commonfactor	rs2234962	10	121429633	T	C	0.218688	0.213412	0.0212458	9.67124e-24	missense_variant	BAG3
HF + indexed MRI	MTAG	rs3738640	1	16344466	C	T	0.084493	-0.0253616	0.00252996	1.18965e-23	5_prime_UTR_variant	HSPB7
HF + indexed MRI	MTAG	rs3738640	1	16344466	C	T	0.084493	-0.0253616	0.00252996	1.18965e-23	5_prime_UTR_variant	HSPB7
HF + indexed MRI	MTAG	rs3738640	1	16344466	C	T	0.084493	-0.0253616	0.00252996	1.18965e-23	5_prime_UTR_variant	HSPB7
HF + indexed MRI	MTAG	rs1739844	1	16343322	T	C	0.405567	-0.0253446	0.00252881	1.21583e-23	intron_variant	HSPB7
HF + indexed MRI	MTAG	rs1739844	1	16343322	T	C	0.405567	-0.0253446	0.00252881	1.21583e-23	intron_variant	HSPB7
HF + indexed MRI	MTAG	rs1739844	1	16343322	T	C	0.405567	-0.0253446	0.00252881	1.21583e-23	intron_variant	HSPB7
HF + indexed MRI	MTAG	rs1739844	1	16343322	T	C	0.405567	-0.0253446	0.00252881	1.21583e-23	intron_variant	HSPB7
HF + indexed MRI	MTAG	rs1739844	1	16343322	T	C	0.405567	-0.0253446	0.00252881	1.21583e-23	intron_variant	HSPB7
HF + indexed MRI	MTAG	rs1739844	1	16343322	T	C	0.405567	-0.0253446	0.00252881	1.21583e-23	intron_variant	HSPB7
HF + indexed MRI	MTAG	rs1739844	1	16343322	T	C	0.405567	-0.0253446	0.00252881	1.21583e-23	intron_variant	HSPB7
HF + indexed MRI	MTAG	rs1739844	1	16343322	T	C	0.405567	-0.0253446	0.00252881	1.21583e-23	intron_variant	HSPB7
HF + indexed MRI	MTAG	rs1739844	1	16343322	T	C	0.405567	-0.0253446	0.00252881	1.21583e-23	intron_variant	HSPB7
HF + indexed MRI	MTAG	rs2350539	4	111721210	G	T	0.0944334	-0.0389149	0.00388337	1.2336e-23	downstream_gene_variant	PITX2
HF + indexed MRI	MTAG	rs945416	1	16344402	G	A	0.406561	-0.0253461	0.00253024	1.27976e-23	synonymous_variant	HSPB7
HF + indexed MRI	MTAG	rs945416	1	16344402	G	A	0.406561	-0.0253461	0.00253024	1.27976e-23	synonymous_variant	HSPB7
HF + indexed MRI	MTAG	rs945416	1	16344402	G	A	0.406561	-0.0253461	0.00253024	1.27976e-23	synonymous_variant	HSPB7
HF + indexed MRI	MTAG	rs945416	1	16344402	G	A	0.406561	-0.0253461	0.00253024	1.27976e-23	synonymous_variant	HSPB7
HF + indexed MRI	MTAG	rs945416	1	16344402	G	A	0.406561	-0.0253461	0.00253024	1.27976e-23	synonymous_variant	HSPB7
HF + indexed MRI	MTAG	rs945416	1	16344402	G	A	0.406561	-0.0253461	0.00253024	1.27976e-23	synonymous_variant	HSPB7
HF + indexed MRI	MTAG	rs945416	1	16344402	G	A	0.406561	-0.0253461	0.00253024	1.27976e-23	synonymous_variant	HSPB7
HF + indexed MRI	MTAG	rs945416	1	16344402	G	A	0.406561	-0.0253461	0.00253024	1.27976e-23	synonymous_variant	HSPB7
HF + indexed MRI	MTAG	rs945416	1	16344402	G	A	0.406561	-0.0253461	0.00253024	1.27976e-23	synonymous_variant	HSPB7
HF + indexed MRI	MTAG	rs12758813	1	16343079	G	A	0.418489	-0.0253126	0.00252809	1.34222e-23	intron_variant	HSPB7
HF + indexed MRI	MTAG	rs12758813	1	16343079	G	A	0.418489	-0.0253126	0.00252809	1.34222e-23	intron_variant	HSPB7
HF + indexed MRI	MTAG	rs12758813	1	16343079	G	A	0.418489	-0.0253126	0.00252809	1.34222e-23	intron_variant	HSPB7
HF + indexed MRI	MTAG	rs12758813	1	16343079	G	A	0.418489	-0.0253126	0.00252809	1.34222e-23	intron_variant	HSPB7
HF + indexed MRI	MTAG	rs12758813	1	16343079	G	A	0.418489	-0.0253126	0.00252809	1.34222e-23	intron_variant	HSPB7
HF + indexed MRI	MTAG	rs12758813	1	16343079	G	A	0.418489	-0.0253126	0.00252809	1.34222e-23	intron_variant	HSPB7
HF + indexed MRI	MTAG	rs12758813	1	16343079	G	A	0.418489	-0.0253126	0.00252809	1.34222e-23	intron_variant	HSPB7
HF + indexed MRI	MTAG	rs12758813	1	16343079	G	A	0.418489	-0.0253126	0.00252809	1.34222e-23	intron_variant	HSPB7
HF + indexed MRI	MTAG	rs3738643	1	16343324	G	C	0.083499	-0.0253233	0.00252955	1.36336e-23	intron_variant	HSPB7
HF + indexed MRI	MTAG	rs3738643	1	16343324	G	C	0.083499	-0.0253233	0.00252955	1.36336e-23	intron_variant	HSPB7
HF + indexed MRI	MTAG	rs3738643	1	16343324	G	C	0.083499	-0.0253233	0.00252955	1.36336e-23	intron_variant	HSPB7
HF + indexed MRI	MTAG	rs3883891	1	16344083	T	C	0.418489	-0.0253224	0.00252956	1.36976e-23	intron_variant	HSPB7
HF + indexed MRI	MTAG	rs3883891	1	16344083	T	C	0.418489	-0.0253224	0.00252956	1.36976e-23	intron_variant	HSPB7
HF + indexed MRI	MTAG	rs3883891	1	16344083	T	C	0.418489	-0.0253224	0.00252956	1.36976e-23	intron_variant	HSPB7
HF + indexed MRI	MTAG	rs3883891	1	16344083	T	C	0.418489	-0.0253224	0.00252956	1.36976e-23	intron_variant	HSPB7
HF + indexed MRI	MTAG	rs3883891	1	16344083	T	C	0.418489	-0.0253224	0.00252956	1.36976e-23	intron_variant	HSPB7
HF + indexed MRI	MTAG	rs3883891	1	16344083	T	C	0.418489	-0.0253224	0.00252956	1.36976e-23	intron_variant	HSPB7
HF + indexed MRI	MTAG	rs3883891	1	16344083	T	C	0.418489	-0.0253224	0.00252956	1.36976e-23	intron_variant	HSPB7
HF + indexed MRI	MTAG	rs3883891	1	16344083	T	C	0.418489	-0.0253224	0.00252956	1.36976e-23	intron_variant	HSPB7
HF + indexed MRI	MTAG	rs945417	1	16344625	C	G	0.431412	-0.0253194	0.0025294	1.37661e-23	5_prime_UTR_variant	HSPB7
HF + indexed MRI	MTAG	rs945417	1	16344625	C	G	0.431412	-0.0253194	0.0025294	1.37661e-23	5_prime_UTR_variant	HSPB7
HF + indexed MRI	MTAG	rs945417	1	16344625	C	G	0.431412	-0.0253194	0.0025294	1.37661e-23	5_prime_UTR_variant	HSPB7
HF + indexed MRI	MTAG	rs945417	1	16344625	C	G	0.431412	-0.0253194	0.0025294	1.37661e-23	5_prime_UTR_variant	HSPB7
HF + indexed MRI	MTAG	rs945417	1	16344625	C	G	0.431412	-0.0253194	0.0025294	1.37661e-23	5_prime_UTR_variant	HSPB7
HF + indexed MRI	MTAG	rs945417	1	16344625	C	G	0.431412	-0.0253194	0.0025294	1.37661e-23	5_prime_UTR_variant	HSPB7
HF + indexed MRI	MTAG	rs945417	1	16344625	C	G	0.431412	-0.0253194	0.0025294	1.37661e-23	5_prime_UTR_variant	HSPB7
HF + indexed MRI	MTAG	rs945417	1	16344625	C	G	0.431412	-0.0253194	0.0025294	1.37661e-23	5_prime_UTR_variant	HSPB7
HF + indexed MRI	MTAG	rs945417	1	16344625	C	G	0.431412	-0.0253194	0.0025294	1.37661e-23	5_prime_UTR_variant	HSPB7
HF + indexed MRI	MTAG	rs111566047	1	16337901	G	A	0.0248509	-0.0284795	0.00284515	1.37958e-23	downstream_gene_variant	HSPB7
HF + indexed MRI	MTAG	rs111566047	1	16337901	G	A	0.0248509	-0.0284795	0.00284515	1.37958e-23	downstream_gene_variant	HSPB7
HF + indexed MRI	MTAG	rs111566047	1	16337901	G	A	0.0248509	-0.0284795	0.00284515	1.37958e-23	downstream_gene_variant	HSPB7
HF + indexed MRI	MTAG	rs945420	1	16345208	G	A	0.431412	-0.0253072	0.00253033	1.50066e-23	5_prime_UTR_variant	HSPB7
HF + indexed MRI	MTAG	rs945420	1	16345208	G	A	0.431412	-0.0253072	0.00253033	1.50066e-23	5_prime_UTR_variant	HSPB7
HF + indexed MRI	MTAG	rs945420	1	16345208	G	A	0.431412	-0.0253072	0.00253033	1.50066e-23	5_prime_UTR_variant	HSPB7
HF + indexed MRI	MTAG	rs945420	1	16345208	G	A	0.431412	-0.0253072	0.00253033	1.50066e-23	5_prime_UTR_variant	HSPB7
HF + indexed MRI	MTAG	rs945420	1	16345208	G	A	0.431412	-0.0253072	0.00253033	1.50066e-23	5_prime_UTR_variant	HSPB7
HF + indexed MRI	MTAG	rs945420	1	16345208	G	A	0.431412	-0.0253072	0.00253033	1.50066e-23	5_prime_UTR_variant	HSPB7
HF + indexed MRI	MTAG	rs945420	1	16345208	G	A	0.431412	-0.0253072	0.00253033	1.50066e-23	5_prime_UTR_variant	HSPB7
HF + indexed MRI	MTAG	rs945420	1	16345208	G	A	0.431412	-0.0253072	0.00253033	1.50066e-23	5_prime_UTR_variant	HSPB7
HF + indexed MRI	MTAG	rs945420	1	16345208	G	A	0.431412	-0.0253072	0.00253033	1.50066e-23	5_prime_UTR_variant	HSPB7
HF + indexed MRI	MTAG	rs761760	1	16342419	A	G	0.405567	-0.0266716	0.00266685	1.50634e-23	intron_variant	HSPB7
HF + indexed MRI	MTAG	rs761760	1	16342419	A	G	0.405567	-0.0266716	0.00266685	1.50634e-23	intron_variant	HSPB7
HF + indexed MRI	MTAG	rs761760	1	16342419	A	G	0.405567	-0.0266716	0.00266685	1.50634e-23	intron_variant	HSPB7
HF + indexed MRI	MTAG	rs761760	1	16342419	A	G	0.405567	-0.0266716	0.00266685	1.50634e-23	intron_variant	HSPB7
HF + indexed MRI	MTAG	rs761760	1	16342419	A	G	0.405567	-0.0266716	0.00266685	1.50634e-23	intron_variant	HSPB7
HF + indexed MRI	MTAG	rs761760	1	16342419	A	G	0.405567	-0.0266716	0.00266685	1.50634e-23	intron_variant	HSPB7
HF + indexed MRI	MTAG	rs761760	1	16342419	A	G	0.405567	-0.0266716	0.00266685	1.50634e-23	intron_variant	HSPB7
HF + indexed MRI	MTAG	rs761760	1	16342419	A	G	0.405567	-0.0266716	0.00266685	1.50634e-23	intron_variant	HSPB7
HF + indexed MRI	MTAG	rs761760	1	16342419	A	G	0.405567	-0.0266716	0.00266685	1.50634e-23	intron_variant	HSPB7
HF + indexed MRI	MTAG	rs61783988	1	16342597	A	G	0.083499	-0.0252765	0.00252913	1.61682e-23	intron_variant	HSPB7
HF + indexed MRI	MTAG	rs61783988	1	16342597	A	G	0.083499	-0.0252765	0.00252913	1.61682e-23	intron_variant	HSPB7
HF + indexed MRI	MTAG	rs61783988	1	16342597	A	G	0.083499	-0.0252765	0.00252913	1.61682e-23	intron_variant	HSPB7
HF + indexed MRI	MTAG	rs870038	1	16345368	C	T	0.0715706	-0.0252677	0.00252993	1.72859e-23	upstream_gene_variant	HSPB7
HF + indexed MRI	MTAG	rs870038	1	16345368	C	T	0.0715706	-0.0252677	0.00252993	1.72859e-23	upstream_gene_variant	HSPB7
HF + indexed MRI	MTAG	rs870038	1	16345368	C	T	0.0715706	-0.0252677	0.00252993	1.72859e-23	upstream_gene_variant	HSPB7
HF + indexed MRI	MTAG	rs872221	1	16344683	C	T	0.0715706	-0.0252266	0.00252914	1.97362e-23	5_prime_UTR_variant	HSPB7
HF + indexed MRI	MTAG	rs872221	1	16344683	C	T	0.0715706	-0.0252266	0.00252914	1.97362e-23	5_prime_UTR_variant	HSPB7
HF + indexed MRI	MTAG	rs872221	1	16344683	C	T	0.0715706	-0.0252266	0.00252914	1.97362e-23	5_prime_UTR_variant	HSPB7
HF + indexed MRI	MTAG	rs77577644	1	16341650	C	T	0.0705765	-0.0252214	0.00252993	2.07872e-23	3_prime_UTR_variant	HSPB7
HF + indexed MRI	MTAG	rs77577644	1	16341650	C	T	0.0705765	-0.0252214	0.00252993	2.07872e-23	3_prime_UTR_variant	HSPB7
HF + indexed MRI	MTAG	rs77577644	1	16341650	C	T	0.0705765	-0.0252214	0.00252993	2.07872e-23	3_prime_UTR_variant	HSPB7
HF + indexed MRI	MTAG	rs56783248	1	16344684	G	A	0.084493	-0.0251959	0.00252954	2.26593e-23	5_prime_UTR_variant	HSPB7
HF + indexed MRI	MTAG	rs56783248	1	16344684	G	A	0.084493	-0.0251959	0.00252954	2.26593e-23	5_prime_UTR_variant	HSPB7
HF + indexed MRI	MTAG	rs56783248	1	16344684	G	A	0.084493	-0.0251959	0.00252954	2.26593e-23	5_prime_UTR_variant	HSPB7
HF + indexed MRI	MTAG	rs945419	1	16344858	C	T	0.431412	-0.0252052	0.00253154	2.36342e-23	5_prime_UTR_variant	HSPB7
HF + indexed MRI	MTAG	rs945419	1	16344858	C	T	0.431412	-0.0252052	0.00253154	2.36342e-23	5_prime_UTR_variant	HSPB7
HF + indexed MRI	MTAG	rs945419	1	16344858	C	T	0.431412	-0.0252052	0.00253154	2.36342e-23	5_prime_UTR_variant	HSPB7
HF + indexed MRI	MTAG	rs945419	1	16344858	C	T	0.431412	-0.0252052	0.00253154	2.36342e-23	5_prime_UTR_variant	HSPB7
HF + indexed MRI	MTAG	rs945419	1	16344858	C	T	0.431412	-0.0252052	0.00253154	2.36342e-23	5_prime_UTR_variant	HSPB7
HF + indexed MRI	MTAG	rs945419	1	16344858	C	T	0.431412	-0.0252052	0.00253154	2.36342e-23	5_prime_UTR_variant	HSPB7
HF + indexed MRI	MTAG	rs945419	1	16344858	C	T	0.431412	-0.0252052	0.00253154	2.36342e-23	5_prime_UTR_variant	HSPB7
HF + indexed MRI	MTAG	rs945419	1	16344858	C	T	0.431412	-0.0252052	0.00253154	2.36342e-23	5_prime_UTR_variant	HSPB7
HF + indexed MRI	MTAG	rs945419	1	16344858	C	T	0.431412	-0.0252052	0.00253154	2.36342e-23	5_prime_UTR_variant	HSPB7
HF + indexed MRI	MTAG	rs3754329	1	16345255	C	A	0.084493	-0.02654	0.00266686	2.47687e-23	5_prime_UTR_variant	HSPB7
HF + indexed MRI	MTAG	rs3754329	1	16345255	C	A	0.084493	-0.02654	0.00266686	2.47687e-23	5_prime_UTR_variant	HSPB7
HF + indexed MRI	MTAG	rs3754329	1	16345255	C	A	0.084493	-0.02654	0.00266686	2.47687e-23	5_prime_UTR_variant	HSPB7
HF + indexed MRI	MTAG	rs1763610	1	16335527	G	C	0.33002	-0.0301746	0.00303284	2.53983e-23	downstream_gene_variant	C1orf64
HF + indexed MRI	MTAG	rs1763610	1	16335527	G	C	0.33002	-0.0301746	0.00303284	2.53983e-23	downstream_gene_variant	C1orf64
HF + indexed MRI	MTAG	rs1763610	1	16335527	G	C	0.33002	-0.0301746	0.00303284	2.53983e-23	downstream_gene_variant	C1orf64
HF + indexed MRI	MTAG	rs1763610	1	16335527	G	C	0.33002	-0.0301746	0.00303284	2.53983e-23	downstream_gene_variant	C1orf64
HF + indexed MRI	MTAG	rs1763610	1	16335527	G	C	0.33002	-0.0301746	0.00303284	2.53983e-23	downstream_gene_variant	C1orf64
HF + indexed MRI	MTAG	rs1763610	1	16335527	G	C	0.33002	-0.0301746	0.00303284	2.53983e-23	downstream_gene_variant	C1orf64
HF + indexed MRI	MTAG	rs1763610	1	16335527	G	C	0.33002	-0.0301746	0.00303284	2.53983e-23	downstream_gene_variant	C1orf64
HF + indexed MRI	MTAG	rs1763610	1	16335527	G	C	0.33002	-0.0301746	0.00303284	2.53983e-23	downstream_gene_variant	C1orf64
HF + indexed MRI	MTAG	rs1763610	1	16335527	G	C	0.33002	-0.0301746	0.00303284	2.53983e-23	downstream_gene_variant	C1orf64
HF + indexed MRI	commonfactor	rs7086437	10	121418795	G	A	0.277336	0.241678	0.0243026	2.6642e-23	intron_variant	BAG3
HF + indexed MRI	commonfactor	rs7086437	10	121418795	G	A	0.277336	0.241678	0.0243026	2.6642e-23	intron_variant	BAG3
HF + indexed MRI	commonfactor	rs7086437	10	121418795	G	A	0.277336	0.241678	0.0243026	2.6642e-23	intron_variant	BAG3
HF + indexed MRI	MTAG	rs115547585	1	16329215	G	A	0.0457256	-0.0301301	0.00303078	2.74989e-23	upstream_gene_variant	C1orf64
HF + indexed MRI	MTAG	rs115547585	1	16329215	G	A	0.0457256	-0.0301301	0.00303078	2.74989e-23	upstream_gene_variant	C1orf64
HF + indexed MRI	MTAG	rs115547585	1	16329215	G	A	0.0457256	-0.0301301	0.00303078	2.74989e-23	upstream_gene_variant	C1orf64
HF + indexed MRI	MTAG	rs945418	1	16344730	T	C	0.322068	-0.0250882	0.00252621	3.04634e-23	5_prime_UTR_variant	HSPB7
HF + indexed MRI	MTAG	rs945418	1	16344730	T	C	0.322068	-0.0250882	0.00252621	3.04634e-23	5_prime_UTR_variant	HSPB7
HF + indexed MRI	MTAG	rs945418	1	16344730	T	C	0.322068	-0.0250882	0.00252621	3.04634e-23	5_prime_UTR_variant	HSPB7
HF + indexed MRI	MTAG	rs945418	1	16344730	T	C	0.322068	-0.0250882	0.00252621	3.04634e-23	5_prime_UTR_variant	HSPB7
HF + indexed MRI	MTAG	rs945418	1	16344730	T	C	0.322068	-0.0250882	0.00252621	3.04634e-23	5_prime_UTR_variant	HSPB7
HF + indexed MRI	MTAG	rs945418	1	16344730	T	C	0.322068	-0.0250882	0.00252621	3.04634e-23	5_prime_UTR_variant	HSPB7
HF + indexed MRI	MTAG	rs945418	1	16344730	T	C	0.322068	-0.0250882	0.00252621	3.04634e-23	5_prime_UTR_variant	HSPB7
HF + indexed MRI	MTAG	rs945418	1	16344730	T	C	0.322068	-0.0250882	0.00252621	3.04634e-23	5_prime_UTR_variant	HSPB7
HF + indexed MRI	MTAG	rs945418	1	16344730	T	C	0.322068	-0.0250882	0.00252621	3.04634e-23	5_prime_UTR_variant	HSPB7
HF + indexed MRI	MTAG	rs1048245	1	16341354	T	G	0.405567	0.0251138	0.00252895	3.06675e-23	3_prime_UTR_variant	HSPB7
HF + indexed MRI	MTAG	rs1048245	1	16341354	T	G	0.405567	0.0251138	0.00252895	3.06675e-23	3_prime_UTR_variant	HSPB7
HF + indexed MRI	MTAG	rs1048245	1	16341354	T	G	0.405567	0.0251138	0.00252895	3.06675e-23	3_prime_UTR_variant	HSPB7
HF + indexed MRI	MTAG	rs1048245	1	16341354	T	G	0.405567	0.0251138	0.00252895	3.06675e-23	3_prime_UTR_variant	HSPB7
HF + indexed MRI	MTAG	rs1048245	1	16341354	T	G	0.405567	0.0251138	0.00252895	3.06675e-23	3_prime_UTR_variant	HSPB7
HF + indexed MRI	MTAG	rs1048245	1	16341354	T	G	0.405567	0.0251138	0.00252895	3.06675e-23	3_prime_UTR_variant	HSPB7
HF + indexed MRI	MTAG	rs1048245	1	16341354	T	G	0.405567	0.0251138	0.00252895	3.06675e-23	3_prime_UTR_variant	HSPB7
HF + indexed MRI	MTAG	rs1048245	1	16341354	T	G	0.405567	0.0251138	0.00252895	3.06675e-23	3_prime_UTR_variant	HSPB7
HF + indexed MRI	MTAG	rs1048245	1	16341354	T	G	0.405567	0.0251138	0.00252895	3.06675e-23	3_prime_UTR_variant	HSPB7
HF + indexed MRI	MTAG	rs12512819	4	111688993	C	T	0.0874751	-0.041166	0.00416803	5.25855e-23	intergenic_variant	PITX2
HF + indexed MRI	MTAG	rs3176330	6	36647490	G	A	0.147117	0.0282323	0.00285962	5.4647e-23	intron_variant	CDKN1A
HF + indexed MRI	commonfactor	rs78006872	10	121426201	T	C	0.0536779	0.238875	0.0241987	5.53872e-23	intron_variant	BAG3
HF + indexed MRI	commonfactor	rs78006872	10	121426201	T	C	0.0536779	0.238875	0.0241987	5.53872e-23	intron_variant	BAG3
HF + indexed MRI	commonfactor	rs78006872	10	121426201	T	C	0.0536779	0.238875	0.0241987	5.53872e-23	intron_variant	BAG3
HF + indexed MRI	MTAG	rs1763596	1	16343835	C	T	0.408549	-0.0262062	0.00265682	5.9771e-23	intron_variant	HSPB7
HF + indexed MRI	MTAG	rs1763596	1	16343835	C	T	0.408549	-0.0262062	0.00265682	5.9771e-23	intron_variant	HSPB7
HF + indexed MRI	MTAG	rs1763596	1	16343835	C	T	0.408549	-0.0262062	0.00265682	5.9771e-23	intron_variant	HSPB7
HF + indexed MRI	MTAG	rs1763596	1	16343835	C	T	0.408549	-0.0262062	0.00265682	5.9771e-23	intron_variant	HSPB7
HF + indexed MRI	MTAG	rs1763596	1	16343835	C	T	0.408549	-0.0262062	0.00265682	5.9771e-23	intron_variant	HSPB7
HF + indexed MRI	MTAG	rs1763596	1	16343835	C	T	0.408549	-0.0262062	0.00265682	5.9771e-23	intron_variant	HSPB7
HF + indexed MRI	MTAG	rs1763596	1	16343835	C	T	0.408549	-0.0262062	0.00265682	5.9771e-23	intron_variant	HSPB7
HF + indexed MRI	MTAG	rs1763596	1	16343835	C	T	0.408549	-0.0262062	0.00265682	5.9771e-23	intron_variant	HSPB7
HF + indexed MRI	MTAG	rs1763596	1	16343835	C	T	0.408549	-0.0262062	0.00265682	5.9771e-23	intron_variant	HSPB7
HF + indexed MRI	commonfactor	rs196321	10	121427109	C	T	0.252485	0.23862	0.0241975	6.12245e-23	intron_variant	BAG3
HF + indexed MRI	commonfactor	rs196321	10	121427109	C	T	0.252485	0.23862	0.0241975	6.12245e-23	intron_variant	BAG3
HF + indexed MRI	commonfactor	rs196321	10	121427109	C	T	0.252485	0.23862	0.0241975	6.12245e-23	intron_variant	BAG3
HF + indexed MRI	commonfactor	rs196321	10	121427109	C	T	0.252485	0.23862	0.0241975	6.12245e-23	intron_variant	BAG3
HF + indexed MRI	commonfactor	rs196321	10	121427109	C	T	0.252485	0.23862	0.0241975	6.12245e-23	intron_variant	BAG3
HF + indexed MRI	commonfactor	rs196321	10	121427109	C	T	0.252485	0.23862	0.0241975	6.12245e-23	intron_variant	BAG3
HF + indexed MRI	commonfactor	rs196321	10	121427109	C	T	0.252485	0.23862	0.0241975	6.12245e-23	intron_variant	BAG3
HF + indexed MRI	commonfactor	rs7900065	10	121429072	A	G	0.054672	0.238587	0.0242017	6.31202e-23	intron_variant	BAG3
HF + indexed MRI	commonfactor	rs7900065	10	121429072	A	G	0.054672	0.238587	0.0242017	6.31202e-23	intron_variant	BAG3
HF + indexed MRI	commonfactor	rs7900065	10	121429072	A	G	0.054672	0.238587	0.0242017	6.31202e-23	intron_variant	BAG3
HF + unindexed MRI + indexed MRI	commonfactor	rs72840788	10	121415685	G	A	0.218688	0.224799	0.0228045	6.34981e-23	intron_variant	BAG3
HF + unindexed MRI + indexed MRI	commonfactor	rs72840788	10	121415685	G	A	0.218688	0.224799	0.0228045	6.34981e-23	intron_variant	BAG3
HF + unindexed MRI + indexed MRI	commonfactor	rs72840788	10	121415685	G	A	0.218688	0.224799	0.0228045	6.34981e-23	intron_variant	BAG3
HF + unindexed MRI + indexed MRI	commonfactor	rs72840788	10	121415685	G	A	0.218688	0.224799	0.0228045	6.34981e-23	intron_variant	BAG3
HF + unindexed MRI + indexed MRI	commonfactor	rs72840788	10	121415685	G	A	0.218688	0.224799	0.0228045	6.34981e-23	intron_variant	BAG3
HF + unindexed MRI + indexed MRI	commonfactor	rs72840788	10	121415685	G	A	0.218688	0.224799	0.0228045	6.34981e-23	intron_variant	BAG3
HF + unindexed MRI	MTAG	rs730506	6	36645968	G	C	0.175944	0.0320281	0.00325115	6.76618e-23	upstream_gene_variant	CDKN1A
HF + unindexed MRI	MTAG	rs730506	6	36645968	G	C	0.175944	0.0320281	0.00325115	6.76618e-23	upstream_gene_variant	CDKN1A
HF + unindexed MRI	MTAG	rs730506	6	36645968	G	C	0.175944	0.0320281	0.00325115	6.76618e-23	upstream_gene_variant	CDKN1A
HF + unindexed MRI	MTAG	rs730506	6	36645968	G	C	0.175944	0.0320281	0.00325115	6.76618e-23	upstream_gene_variant	CDKN1A
HF + unindexed MRI	MTAG	rs730506	6	36645968	G	C	0.175944	0.0320281	0.00325115	6.76618e-23	upstream_gene_variant	CDKN1A
HF + unindexed MRI	MTAG	rs730506	6	36645968	G	C	0.175944	0.0320281	0.00325115	6.76618e-23	upstream_gene_variant	CDKN1A
HF + indexed MRI	MTAG	rs201609590	4	111681945	G	A	0.107356	-0.0382442	0.00388338	6.98015e-23	intergenic_variant	PITX2
HF + indexed MRI	MTAG	rs78229461	4	111697653	C	T	0.154076	-0.0387442	0.00393877	7.82996e-23	intergenic_variant	PITX2
HF + indexed MRI	MTAG	rs78229461	4	111697653	C	T	0.154076	-0.0387442	0.00393877	7.82996e-23	intergenic_variant	PITX2
HF + indexed MRI	MTAG	rs78229461	4	111697653	C	T	0.154076	-0.0387442	0.00393877	7.82996e-23	intergenic_variant	PITX2
HF + indexed MRI	MTAG	rs67539808	4	111701067	A	G	0.0904573	-0.0381956	0.00388594	8.42859e-23	intergenic_variant	PITX2
HF + indexed MRI	commonfactor	rs72842212	10	121438212	C	T	0.135189	0.236941	0.0241507	1.01053e-22	downstream_gene_variant	BAG3
HF + indexed MRI	commonfactor	rs72842212	10	121438212	C	T	0.135189	0.236941	0.0241507	1.01053e-22	downstream_gene_variant	BAG3
HF + indexed MRI	commonfactor	rs72842212	10	121438212	C	T	0.135189	0.236941	0.0241507	1.01053e-22	downstream_gene_variant	BAG3
HF + indexed MRI	commonfactor	rs72842212	10	121438212	C	T	0.135189	0.236941	0.0241507	1.01053e-22	downstream_gene_variant	BAG3
HF + indexed MRI	commonfactor	rs72842212	10	121438212	C	T	0.135189	0.236941	0.0241507	1.01053e-22	downstream_gene_variant	BAG3
HF + indexed MRI	commonfactor	rs72842212	10	121438212	C	T	0.135189	0.236941	0.0241507	1.01053e-22	downstream_gene_variant	BAG3
HF + indexed MRI	commonfactor	rs72842212	10	121438212	C	T	0.135189	0.236941	0.0241507	1.01053e-22	downstream_gene_variant	BAG3
HF + indexed MRI	commonfactor	rs72842212	10	121438212	C	T	0.135189	0.236941	0.0241507	1.01053e-22	downstream_gene_variant	BAG3
HF + indexed MRI	commonfactor	rs72842212	10	121438212	C	T	0.135189	0.236941	0.0241507	1.01053e-22	downstream_gene_variant	BAG3
HF + unindexed MRI + indexed MRI	MTAG	rs945425	1	16348412	T	C	0.323062	-0.0297494	0.00303237	1.01382e-22	upstream_gene_variant	CLCNKA
HF + unindexed MRI + indexed MRI	MTAG	rs945425	1	16348412	T	C	0.323062	-0.0297494	0.00303237	1.01382e-22	upstream_gene_variant	CLCNKA
HF + unindexed MRI + indexed MRI	MTAG	rs945425	1	16348412	T	C	0.323062	-0.0297494	0.00303237	1.01382e-22	upstream_gene_variant	CLCNKA
HF + unindexed MRI + indexed MRI	MTAG	rs945425	1	16348412	T	C	0.323062	-0.0297494	0.00303237	1.01382e-22	upstream_gene_variant	CLCNKA
HF + unindexed MRI + indexed MRI	MTAG	rs945425	1	16348412	T	C	0.323062	-0.0297494	0.00303237	1.01382e-22	upstream_gene_variant	CLCNKA
HF + unindexed MRI + indexed MRI	MTAG	rs945425	1	16348412	T	C	0.323062	-0.0297494	0.00303237	1.01382e-22	upstream_gene_variant	CLCNKA
HF + unindexed MRI + indexed MRI	MTAG	rs28579893	1	16347534	A	G	0.323062	-0.0297655	0.00303607	1.08239e-22	upstream_gene_variant	CLCNKA
HF + unindexed MRI + indexed MRI	MTAG	rs28579893	1	16347534	A	G	0.323062	-0.0297655	0.00303607	1.08239e-22	upstream_gene_variant	CLCNKA
HF + unindexed MRI + indexed MRI	MTAG	rs28579893	1	16347534	A	G	0.323062	-0.0297655	0.00303607	1.08239e-22	upstream_gene_variant	CLCNKA
HF + unindexed MRI + indexed MRI	MTAG	rs28579893	1	16347534	A	G	0.323062	-0.0297655	0.00303607	1.08239e-22	upstream_gene_variant	CLCNKA
HF + unindexed MRI + indexed MRI	MTAG	rs28579893	1	16347534	A	G	0.323062	-0.0297655	0.00303607	1.08239e-22	upstream_gene_variant	CLCNKA
HF + unindexed MRI + indexed MRI	MTAG	rs28579893	1	16347534	A	G	0.323062	-0.0297655	0.00303607	1.08239e-22	upstream_gene_variant	CLCNKA
HF + indexed MRI	MTAG	rs9998815	4	111692300	G	C	0.0904573	-0.038611	0.00393889	1.09826e-22	intergenic_variant	PITX2
HF + indexed MRI	MTAG	rs17042171	4	111708287	C	A	0.15507	-0.0322718	0.00329302	1.12496e-22	intergenic_variant	PITX2
HF + indexed MRI	MTAG	rs17042171	4	111708287	C	A	0.15507	-0.0322718	0.00329302	1.12496e-22	intergenic_variant	PITX2
HF + indexed MRI	MTAG	rs17042171	4	111708287	C	A	0.15507	-0.0322718	0.00329302	1.12496e-22	intergenic_variant	PITX2
HF + unindexed MRI + indexed MRI	commonfactor	rs61869036	10	121422836	G	C	0.218688	0.222576	0.0227385	1.26158e-22	intron_variant	BAG3
HF + unindexed MRI + indexed MRI	commonfactor	rs61869036	10	121422836	G	C	0.218688	0.222576	0.0227385	1.26158e-22	intron_variant	BAG3
HF + unindexed MRI + indexed MRI	commonfactor	rs61869036	10	121422836	G	C	0.218688	0.222576	0.0227385	1.26158e-22	intron_variant	BAG3
HF + unindexed MRI + indexed MRI	commonfactor	rs61869036	10	121422836	G	C	0.218688	0.222576	0.0227385	1.26158e-22	intron_variant	BAG3
HF + unindexed MRI + indexed MRI	commonfactor	rs61869036	10	121422836	G	C	0.218688	0.222576	0.0227385	1.26158e-22	intron_variant	BAG3
HF + unindexed MRI + indexed MRI	commonfactor	rs61869036	10	121422836	G	C	0.218688	0.222576	0.0227385	1.26158e-22	intron_variant	BAG3
HF + unindexed MRI + indexed MRI	commonfactor	rs61869036	10	121422836	G	C	0.218688	0.222576	0.0227385	1.26158e-22	intron_variant	BAG3
HF + unindexed MRI + indexed MRI	commonfactor	rs61869036	10	121422836	G	C	0.218688	0.222576	0.0227385	1.26158e-22	intron_variant	BAG3
HF + unindexed MRI + indexed MRI	commonfactor	rs61869036	10	121422836	G	C	0.218688	0.222576	0.0227385	1.26158e-22	intron_variant	BAG3
HF + unindexed MRI + indexed MRI	MTAG	rs6660685	1	16346988	A	G	0.322068	-0.0296848	0.00303375	1.30797e-22	upstream_gene_variant	HSPB7
HF + unindexed MRI + indexed MRI	MTAG	rs6660685	1	16346988	A	G	0.322068	-0.0296848	0.00303375	1.30797e-22	upstream_gene_variant	HSPB7
HF + unindexed MRI + indexed MRI	MTAG	rs6660685	1	16346988	A	G	0.322068	-0.0296848	0.00303375	1.30797e-22	upstream_gene_variant	HSPB7
HF + unindexed MRI + indexed MRI	MTAG	rs6660685	1	16346988	A	G	0.322068	-0.0296848	0.00303375	1.30797e-22	upstream_gene_variant	HSPB7
HF + unindexed MRI + indexed MRI	MTAG	rs6660685	1	16346988	A	G	0.322068	-0.0296848	0.00303375	1.30797e-22	upstream_gene_variant	HSPB7
HF + unindexed MRI + indexed MRI	MTAG	rs6660685	1	16346988	A	G	0.322068	-0.0296848	0.00303375	1.30797e-22	upstream_gene_variant	HSPB7
HF + unindexed MRI + indexed MRI	MTAG	rs9442216	1	16353400	T	C	0.32505	-0.029642	0.00303006	1.33664e-22	intron_variant	CLCNKA
HF + unindexed MRI + indexed MRI	MTAG	rs9442216	1	16353400	T	C	0.32505	-0.029642	0.00303006	1.33664e-22	intron_variant	CLCNKA
HF + unindexed MRI + indexed MRI	MTAG	rs9442216	1	16353400	T	C	0.32505	-0.029642	0.00303006	1.33664e-22	intron_variant	CLCNKA
HF + unindexed MRI + indexed MRI	MTAG	rs9442216	1	16353400	T	C	0.32505	-0.029642	0.00303006	1.33664e-22	intron_variant	CLCNKA
HF + unindexed MRI + indexed MRI	MTAG	rs9442216	1	16353400	T	C	0.32505	-0.029642	0.00303006	1.33664e-22	intron_variant	CLCNKA
HF + unindexed MRI + indexed MRI	MTAG	rs9442216	1	16353400	T	C	0.32505	-0.029642	0.00303006	1.33664e-22	intron_variant	CLCNKA
HF + unindexed MRI + indexed MRI	MTAG	rs9442216	1	16353400	T	C	0.32505	-0.029642	0.00303006	1.33664e-22	intron_variant	CLCNKA
HF + unindexed MRI + indexed MRI	MTAG	rs9442216	1	16353400	T	C	0.32505	-0.029642	0.00303006	1.33664e-22	intron_variant	CLCNKA
HF + unindexed MRI + indexed MRI	MTAG	rs9442216	1	16353400	T	C	0.32505	-0.029642	0.00303006	1.33664e-22	intron_variant	CLCNKA
HF + unindexed MRI	MTAG	rs28579893	1	16347534	A	G	0.323062	-0.0259849	0.00265661	1.35578e-22	upstream_gene_variant	CLCNKA
HF + unindexed MRI	MTAG	rs28579893	1	16347534	A	G	0.323062	-0.0259849	0.00265661	1.35578e-22	upstream_gene_variant	CLCNKA
HF + unindexed MRI	MTAG	rs28579893	1	16347534	A	G	0.323062	-0.0259849	0.00265661	1.35578e-22	upstream_gene_variant	CLCNKA
HF + unindexed MRI	MTAG	rs28579893	1	16347534	A	G	0.323062	-0.0259849	0.00265661	1.35578e-22	upstream_gene_variant	CLCNKA
HF + unindexed MRI	MTAG	rs28579893	1	16347534	A	G	0.323062	-0.0259849	0.00265661	1.35578e-22	upstream_gene_variant	CLCNKA
HF + unindexed MRI	MTAG	rs28579893	1	16347534	A	G	0.323062	-0.0259849	0.00265661	1.35578e-22	upstream_gene_variant	CLCNKA
HF + unindexed MRI	MTAG	rs945425	1	16348412	T	C	0.323062	-0.025957	0.00265408	1.37186e-22	upstream_gene_variant	CLCNKA
HF + unindexed MRI	MTAG	rs945425	1	16348412	T	C	0.323062	-0.025957	0.00265408	1.37186e-22	upstream_gene_variant	CLCNKA
HF + unindexed MRI	MTAG	rs945425	1	16348412	T	C	0.323062	-0.025957	0.00265408	1.37186e-22	upstream_gene_variant	CLCNKA
HF + unindexed MRI	MTAG	rs945425	1	16348412	T	C	0.323062	-0.025957	0.00265408	1.37186e-22	upstream_gene_variant	CLCNKA
HF + unindexed MRI	MTAG	rs945425	1	16348412	T	C	0.323062	-0.025957	0.00265408	1.37186e-22	upstream_gene_variant	CLCNKA
HF + unindexed MRI	MTAG	rs945425	1	16348412	T	C	0.323062	-0.025957	0.00265408	1.37186e-22	upstream_gene_variant	CLCNKA
HF + unindexed MRI + indexed MRI	commonfactor	rs117550412	10	121424962	A	T	0.218688	0.222289	0.0227334	1.39813e-22	intron_variant	BAG3
HF + unindexed MRI + indexed MRI	commonfactor	rs117550412	10	121424962	A	T	0.218688	0.222289	0.0227334	1.39813e-22	intron_variant	BAG3
HF + unindexed MRI + indexed MRI	commonfactor	rs117550412	10	121424962	A	T	0.218688	0.222289	0.0227334	1.39813e-22	intron_variant	BAG3
HF + unindexed MRI + indexed MRI	commonfactor	rs117550412	10	121424962	A	T	0.218688	0.222289	0.0227334	1.39813e-22	intron_variant	BAG3
HF + unindexed MRI + indexed MRI	commonfactor	rs117550412	10	121424962	A	T	0.218688	0.222289	0.0227334	1.39813e-22	intron_variant	BAG3
HF + unindexed MRI + indexed MRI	commonfactor	rs117550412	10	121424962	A	T	0.218688	0.222289	0.0227334	1.39813e-22	intron_variant	BAG3
HF + unindexed MRI + indexed MRI	MTAG	rs9442214	1	16349460	T	C	0.324056	-0.02964	0.00303135	1.40177e-22	intron_variant	CLCNKA
HF + unindexed MRI + indexed MRI	MTAG	rs9442214	1	16349460	T	C	0.324056	-0.02964	0.00303135	1.40177e-22	intron_variant	CLCNKA
HF + unindexed MRI + indexed MRI	MTAG	rs9442214	1	16349460	T	C	0.324056	-0.02964	0.00303135	1.40177e-22	intron_variant	CLCNKA
HF + unindexed MRI + indexed MRI	MTAG	rs9442214	1	16349460	T	C	0.324056	-0.02964	0.00303135	1.40177e-22	intron_variant	CLCNKA
HF + unindexed MRI + indexed MRI	MTAG	rs9442214	1	16349460	T	C	0.324056	-0.02964	0.00303135	1.40177e-22	intron_variant	CLCNKA
HF + unindexed MRI + indexed MRI	MTAG	rs9442214	1	16349460	T	C	0.324056	-0.02964	0.00303135	1.40177e-22	intron_variant	CLCNKA
HF + unindexed MRI	MTAG	rs4151702	6	36645988	G	C	0.175944	0.0321771	0.00329109	1.41287e-22	upstream_gene_variant	CDKN1A
HF + unindexed MRI	MTAG	rs4151702	6	36645988	G	C	0.175944	0.0321771	0.00329109	1.41287e-22	upstream_gene_variant	CDKN1A
HF + unindexed MRI	MTAG	rs4151702	6	36645988	G	C	0.175944	0.0321771	0.00329109	1.41287e-22	upstream_gene_variant	CDKN1A
HF + unindexed MRI	MTAG	rs4151702	6	36645988	G	C	0.175944	0.0321771	0.00329109	1.41287e-22	upstream_gene_variant	CDKN1A
HF + unindexed MRI	MTAG	rs4151702	6	36645988	G	C	0.175944	0.0321771	0.00329109	1.41287e-22	upstream_gene_variant	CDKN1A
HF + unindexed MRI	MTAG	rs4151702	6	36645988	G	C	0.175944	0.0321771	0.00329109	1.41287e-22	upstream_gene_variant	CDKN1A
HF + indexed MRI	MTAG	rs1906617	4	111695814	A	G	0.153082	-0.0379541	0.00388224	1.42288e-22	intergenic_variant	PITX2
HF + indexed MRI	MTAG	rs1906617	4	111695814	A	G	0.153082	-0.0379541	0.00388224	1.42288e-22	intergenic_variant	PITX2
HF + indexed MRI	MTAG	rs1906617	4	111695814	A	G	0.153082	-0.0379541	0.00388224	1.42288e-22	intergenic_variant	PITX2
HF + unindexed MRI + indexed MRI	commonfactor	rs17617337	10	121426884	C	T	0.217694	0.2222	0.0227312	1.44028e-22	intron_variant	BAG3
HF + unindexed MRI + indexed MRI	commonfactor	rs17617337	10	121426884	C	T	0.217694	0.2222	0.0227312	1.44028e-22	intron_variant	BAG3
HF + unindexed MRI + indexed MRI	commonfactor	rs17617337	10	121426884	C	T	0.217694	0.2222	0.0227312	1.44028e-22	intron_variant	BAG3
HF + unindexed MRI + indexed MRI	commonfactor	rs17617337	10	121426884	C	T	0.217694	0.2222	0.0227312	1.44028e-22	intron_variant	BAG3
HF + unindexed MRI + indexed MRI	commonfactor	rs17617337	10	121426884	C	T	0.217694	0.2222	0.0227312	1.44028e-22	intron_variant	BAG3
HF + unindexed MRI + indexed MRI	commonfactor	rs17617337	10	121426884	C	T	0.217694	0.2222	0.0227312	1.44028e-22	intron_variant	BAG3
HF + indexed MRI	MTAG	rs10005432	4	111694615	G	A	0.0884692	-0.0384781	0.00393787	1.49511e-22	intergenic_variant	PITX2
HF + unindexed MRI + indexed MRI	MTAG	rs1048302	1	16340879	T	G	0.322068	-0.0295701	0.00302727	1.54595e-22	3_prime_UTR_variant	HSPB7
HF + unindexed MRI + indexed MRI	MTAG	rs1048302	1	16340879	T	G	0.322068	-0.0295701	0.00302727	1.54595e-22	3_prime_UTR_variant	HSPB7
HF + unindexed MRI + indexed MRI	MTAG	rs1048302	1	16340879	T	G	0.322068	-0.0295701	0.00302727	1.54595e-22	3_prime_UTR_variant	HSPB7
HF + unindexed MRI + indexed MRI	MTAG	rs1048302	1	16340879	T	G	0.322068	-0.0295701	0.00302727	1.54595e-22	3_prime_UTR_variant	HSPB7
HF + unindexed MRI + indexed MRI	MTAG	rs1048302	1	16340879	T	G	0.322068	-0.0295701	0.00302727	1.54595e-22	3_prime_UTR_variant	HSPB7
HF + unindexed MRI + indexed MRI	MTAG	rs1048302	1	16340879	T	G	0.322068	-0.0295701	0.00302727	1.54595e-22	3_prime_UTR_variant	HSPB7
HF + unindexed MRI + indexed MRI	MTAG	rs1048302	1	16340879	T	G	0.322068	-0.0295701	0.00302727	1.54595e-22	3_prime_UTR_variant	HSPB7
HF + unindexed MRI + indexed MRI	MTAG	rs1048302	1	16340879	T	G	0.322068	-0.0295701	0.00302727	1.54595e-22	3_prime_UTR_variant	HSPB7
HF + unindexed MRI + indexed MRI	MTAG	rs1048302	1	16340879	T	G	0.322068	-0.0295701	0.00302727	1.54595e-22	3_prime_UTR_variant	HSPB7
HF + unindexed MRI + indexed MRI	MTAG	rs2017583	1	16350028	A	G	0.324056	-0.02959	0.00302985	1.57301e-22	intron_variant	CLCNKA
HF + unindexed MRI + indexed MRI	MTAG	rs2017583	1	16350028	A	G	0.324056	-0.02959	0.00302985	1.57301e-22	intron_variant	CLCNKA
HF + unindexed MRI + indexed MRI	MTAG	rs2017583	1	16350028	A	G	0.324056	-0.02959	0.00302985	1.57301e-22	intron_variant	CLCNKA
HF + unindexed MRI + indexed MRI	MTAG	rs2017583	1	16350028	A	G	0.324056	-0.02959	0.00302985	1.57301e-22	intron_variant	CLCNKA
HF + unindexed MRI + indexed MRI	MTAG	rs2017583	1	16350028	A	G	0.324056	-0.02959	0.00302985	1.57301e-22	intron_variant	CLCNKA
HF + unindexed MRI + indexed MRI	MTAG	rs2017583	1	16350028	A	G	0.324056	-0.02959	0.00302985	1.57301e-22	intron_variant	CLCNKA
HF + unindexed MRI + indexed MRI	MTAG	rs9442217	1	16359123	A	G	0.331014	-0.029622	0.00303363	1.59839e-22	intron_variant	CLCNKA
HF + unindexed MRI + indexed MRI	MTAG	rs9442217	1	16359123	A	G	0.331014	-0.029622	0.00303363	1.59839e-22	intron_variant	CLCNKA
HF + unindexed MRI + indexed MRI	MTAG	rs9442217	1	16359123	A	G	0.331014	-0.029622	0.00303363	1.59839e-22	intron_variant	CLCNKA
HF + unindexed MRI + indexed MRI	MTAG	rs9442217	1	16359123	A	G	0.331014	-0.029622	0.00303363	1.59839e-22	intron_variant	CLCNKA
HF + unindexed MRI + indexed MRI	MTAG	rs9442217	1	16359123	A	G	0.331014	-0.029622	0.00303363	1.59839e-22	intron_variant	CLCNKA
HF + unindexed MRI + indexed MRI	MTAG	rs9442217	1	16359123	A	G	0.331014	-0.029622	0.00303363	1.59839e-22	intron_variant	CLCNKA
HF + unindexed MRI + indexed MRI	MTAG	rs9442217	1	16359123	A	G	0.331014	-0.029622	0.00303363	1.59839e-22	intron_variant	CLCNKA
HF + unindexed MRI + indexed MRI	MTAG	rs9442217	1	16359123	A	G	0.331014	-0.029622	0.00303363	1.59839e-22	intron_variant	CLCNKA
HF + unindexed MRI + indexed MRI	MTAG	rs9442217	1	16359123	A	G	0.331014	-0.029622	0.00303363	1.59839e-22	intron_variant	CLCNKA
HF + unindexed MRI	MTAG	rs6660685	1	16346988	A	G	0.322068	-0.0259078	0.00265408	1.64683e-22	upstream_gene_variant	HSPB7
HF + unindexed MRI	MTAG	rs6660685	1	16346988	A	G	0.322068	-0.0259078	0.00265408	1.64683e-22	upstream_gene_variant	HSPB7
HF + unindexed MRI	MTAG	rs6660685	1	16346988	A	G	0.322068	-0.0259078	0.00265408	1.64683e-22	upstream_gene_variant	HSPB7
HF + unindexed MRI	MTAG	rs6660685	1	16346988	A	G	0.322068	-0.0259078	0.00265408	1.64683e-22	upstream_gene_variant	HSPB7
HF + unindexed MRI	MTAG	rs6660685	1	16346988	A	G	0.322068	-0.0259078	0.00265408	1.64683e-22	upstream_gene_variant	HSPB7
HF + unindexed MRI	MTAG	rs6660685	1	16346988	A	G	0.322068	-0.0259078	0.00265408	1.64683e-22	upstream_gene_variant	HSPB7
HF + unindexed MRI	MTAG	rs9442216	1	16353400	T	C	0.32505	-0.0258663	0.00265136	1.74095e-22	intron_variant	CLCNKA
HF + unindexed MRI	MTAG	rs9442216	1	16353400	T	C	0.32505	-0.0258663	0.00265136	1.74095e-22	intron_variant	CLCNKA
HF + unindexed MRI	MTAG	rs9442216	1	16353400	T	C	0.32505	-0.0258663	0.00265136	1.74095e-22	intron_variant	CLCNKA
HF + unindexed MRI	MTAG	rs9442216	1	16353400	T	C	0.32505	-0.0258663	0.00265136	1.74095e-22	intron_variant	CLCNKA
HF + unindexed MRI	MTAG	rs9442216	1	16353400	T	C	0.32505	-0.0258663	0.00265136	1.74095e-22	intron_variant	CLCNKA
HF + unindexed MRI	MTAG	rs9442216	1	16353400	T	C	0.32505	-0.0258663	0.00265136	1.74095e-22	intron_variant	CLCNKA
HF + unindexed MRI	MTAG	rs9442216	1	16353400	T	C	0.32505	-0.0258663	0.00265136	1.74095e-22	intron_variant	CLCNKA
HF + unindexed MRI	MTAG	rs9442216	1	16353400	T	C	0.32505	-0.0258663	0.00265136	1.74095e-22	intron_variant	CLCNKA
HF + unindexed MRI	MTAG	rs9442216	1	16353400	T	C	0.32505	-0.0258663	0.00265136	1.74095e-22	intron_variant	CLCNKA
HF + unindexed MRI	MTAG	rs9442214	1	16349460	T	C	0.324056	-0.0258737	0.00265224	1.7489e-22	intron_variant	CLCNKA
HF + unindexed MRI	MTAG	rs9442214	1	16349460	T	C	0.324056	-0.0258737	0.00265224	1.7489e-22	intron_variant	CLCNKA
HF + unindexed MRI	MTAG	rs9442214	1	16349460	T	C	0.324056	-0.0258737	0.00265224	1.7489e-22	intron_variant	CLCNKA
[truncated: 53,721 more rows]

## Sheet: Supplementary Data 9
lead_chr_pos	iteration	traits	posterior_prob	regional_prob	candidate_snp	posterior_explained_by_snp	SNP	method
[truncated: 61 more rows]

[truncated: 9 more sheets: Supplementary Data 10, Supplementary Data 11, Supplementary Data 12, Supplementary Data 13, Supplementary Data 14, Supplementary Data 15, Supplementary Data 16, Supplementary Data 17, Supplementary Data 18]
